# Supplementary material for: Longitudinal Neurostimulation in Older Adults Improves Working Memory
Source: PLoS One. 2015 Apr 7;10(4):e0121904. doi: 10.1371/journal.pone.0121904 (PMC4388845; doi:10.1371/journal.pone.0121904)
Supplement: S1 Dataset — (XLSX) [file pone.0121904.s001.xlsx]

## Sheet: Contents
Contents
Data Tab	All raw data for the 8 tasks, participant demographic information and inclusion criteria, and figures.
	Includes data from session one through session 11 (follow-up).
	Figures can be found at the end of the data columns.
	The top area is the combined data for all 72 participants. The lower area breaks the participant data down in to the 4 tDCS groups.
	Teal coloring = Participant Information.
	Gray coloring = Digit Span scores.
	Orange coloring = N-Back task.
	Yellow coloring = Stroop task.
	Green coloring = Visuospatial WM task.
	Blue coloring = Operation Span task.
	Pink coloring = Benefit Index calculations.
Slopes Tab	Analysis as to the learning slope across the 10 sessions. Not inclued in the manuscript.
Education Tab	Exploratory correlations between education level and training/transfer benefits. Based on the findings of our previous research (Berryhill & Jones, 2012).

## Sheet: Data
All Groups	Note: Figures are at the very right end of the data columns.						Session 1				Spatial N-Back							Stroop								Recog Verbal Task								Recog Location Task								Recall Visual Task		Recall Location Task			Operation Span Task (Ospan)
Number	tDCS Protocol	Age (years)	Education (years)	Mini Mental Status Exam (MMSE)		Digit Span Forward (DSF)	Digit Span Backward (DSB)	Digit Span Combined (DSC)		Nontarget accuracy (acc)	Target acc	Total acc	Nontarget Reaction Time (RT)	Target RT	Total RT		Congruent ACC	Noncongruent ACC	ACC Difference	Congruent RT	Noncrongruent RT	RT Difference			Accuracy	Hit Rate (HR)	False Alarm Rate (FAR)	Corrected Recognition (CR)	WM Capacity (K)	Signal detection (d')	Criterion ( c)	RT	Accuracy	HR	FAR	CR	K	d'	c	RT	Accuracy	RT	Accuracy	RT		Raw Score (Score)	Total Score (Total)	Acc Errors Total (AccErrorTotal)	Math Errors Total (MathErrorTotal)
1	Sham PFC	61	16	30		4	4	8		0.73	0.56	0.673333	630.5	672	644.333		0.95	1	-0.05	2162.5	2434	271.5			0.8	0.87	0.26	0.61	3.05	1.76974	-0.0801498	1703	0.7	0.72	0.33	0.39	1.95	1.02275	-0.148492	1830.5	0.66	5731.5	0.56	2637.5		10	26	3	3
2	PFC	71	12	28		8	5	13		0.81	0.8	0.806667	1165	1195	1175		1	1	0	1769.5	2036.5	267			0.76	0.94	0.33	0.61	3.05	1.99469	0.337474	1822.5	0.74	0.79	0.32	0.47	2.35	1.27412	-0.0644882	2276	0.4	5592	0.28	2545.5		3	23	3	3
3	PPC	60	14	29		9	6	15		0.58	0.64	0.6	1300	1112	1237.33		1	1	0	1807	1737.5	-69.5			0.7	0.81	0.42	0.39	1.95	1.07979	0.237055	2076.5	0.74	0.81	0.33	0.48	2.4	1.31781	-0.000965018	2366	0.62	7865	0.44	3223		25	41	3	4
4	PFC/PPC	55	21	30		6	4	10		0.8	0.84	0.813333	1075	962	1037.33		0.96	1	-0.04	1612	1551	-61			0.74	0.88	0.42	0.46	2.3	1.37688	0.3856	1513.5	0.64	0.95	0.55	0.4	2	1.51919	0.948088	1404.5	0.38	4101	0.44	1999		4	21	1	2
5	Sham PPC	55	21	30		8	6	14		0.87	0.84	0.86	916.5	873	902		1	1	0	2405.5	2299	-106.5			0.6	0.65	0.44	0.21	1.05	0.53629	0.041691	2403	0.8	0.8	0.2	0.6	3	1.68324	-0.420811	2515.5	0.64	6303.5	0.5	4773.5		33	42	3	3
6	PFC	66	18	28		5	3	8		0.18	0.2	0.186667	0	0	0		0.97	0.94	0.03	2369	2207	-162			0.74	0.92	0.44	0.48	2.4	1.55604	0.551567	2404	0.68	0.83	0.46	0.37	1.85	1.0546	0.376649	2866.5	0.38	6506.5	0.38	3003		0	18	3	3
7	PPC	63	18	26		6	4	10		0.24	0.18	0.22	0	0	0		1	1	0	1934	2119	185			0.74	0.67	0.19	0.48	2.4	1.31781	-0.65794	1798.5	0.48	0.58	0.62	-0.04	-0.2	-0.103587	0.406428	1986	0.52	4357	0.66	3021		16	37	3	3
8	PFC/PPC	58	16	28		7	7	14		0.81	0.91	0.843333	1059	1009	1042.33		1	0.97	0.03	1937.5	1985	47.5			0.58	0.45	0.24	0.21	1.05	0.580641	-0.769133	1913	0.88	0.81	0.93	-0.12	-0.6	-0.597895	1.91474	2007.5	0.72	6929	0.28	3212.5		19	34	1	1
9	Sham PFC	66	16	30		7	4	11		0.78	0.64	0.733333	1072	977	1040.33		1	1	0	2112	2095	-17			0.76	0.6	0.08	0.52	2.6	1.65842	-1.2784	2079.5	0.56	0.61	0.48	0.13	0.65	0.329473	0.0895059	2147.5	0.52	5375.5	0.38	3706		15	23	0	1
10	PFC	61	15	30		9	4	13		0.17	0.98	0.44	603	472	559.333		1	1	0	1799.5	2155	355.5			0.72	0.68	0.24	0.44	2.2	1.174	-0.472453	1877.5	0.6	0.28	0.52	-0.24	-1.2	-0.632995	-0.241267	1537.5	0.54	4356.5	0.48	2130.5		19	33	20	20
11	PPC	63	18	30		7	6	13		0.88	0.84	0.866667	1060.5	1015	1045.33		0.96	1	-0.04	1391	1425.5	34.5			0.7	0.93	0.57	0.36	1.8	1.29942	0.91427	1645.5	0.84	0.93	0.26	0.67	3.35	2.11914	0.0945501	1918.5	0.5	5477.5	0.8	2256		12	27	2	2
12	PFC/PPC	67	18	30		7	6	13		0.73	0	0.486667	1131.5	0	754.333		1	0.97	0.03	1995	2011	16			0.9	0.96	0.15	0.81	4.05	2.78712	-0.16109	1922	0.84	0.93	0.29	0.64	3.2	2.02918	0.184511	1937.5	0.84	4812.5	0.68	2721.5		0	6	7	8
13	Sham PPC	62	17	29		7	4	11		0.86	0.89	0.87	1106	1059	1090.33		0.96	0.96	0	1397	1443	46			0.84	0.95	0.25	0.7	3.5	2.31934	0.147937	1374.5	0.86	0.92	0.21	0.71	3.55	2.21149	-0.103885	1565	0.54	3553	0.6	2650		15	25	11	12
14	PFC	64	19	29		8	5	13		0.82	0.73	0.79	822	788	810.667		1	0.96	0.04	2311	2449	138			0.76	0.71	0.21	0.5	2.5	1.35981	-0.529729	1793	0.9	0.96	0.17	0.79	3.95	2.70485	-0.0788222	2192	0.7	5657.5	0.7	4058.5		17	29	0	1
15	PPC	69	13	29		7	5	12		0.37	0.51	0.416667	1100.5	919	1040		1	1	0	1906.5	2074.5	168			0.78	0.84	0.26	0.58	2.9	1.6378	-0.146116	2234	0.42	0.59	0.78	-0.19	-0.95	-0.544648	0.885966	2397	0.56	6361.5	0.48	3517		9	24	1	2
16	PFC/PPC	67	17	30		8	7	15		0.56	0	0.373333	972.5	0	648.333		1	1	0	2278.5	2545.5	267			0.76	0.92	0.38	0.54	2.7	1.71055	0.397055	2117.5	0.82	0.88	0.77	0.11	0.55	0.43614	1.32634	2310	0.72	5325.5	0.5	3204.5		23	35	2	3
17	Sham PFC	64	16	29		9	7	16		0.74	0	0.493333	604.5	0	403		1	1	0	1936	2700	764			0.68	0.73	0.37	0.36	1.8	0.944666	-0.0254469	1833.5	0.84	0.93	0.27	0.66	3.3	2.0886	0.125083	1904.5	0.72	7504	0.62	2560.5		43	43	2	3
18	PFC	59	23	29		8	6	14		0.84	0.71	0.796667	1049	1025	1041		1	1	0	1716	1831	115			0.74	0.71	0.23	0.48	2.4	1.29223	-0.462154	1638	0.88	0.88	0.12	0.76	3.8	2.34997	-0.587493	1651	0.56	4453	0.58	1645.5		39	39	1	2
19	PPC	66	29	30		7	3	10		0.81	0.84	0.82	979	758	905.333		0.96	0.95	0.01	2340	2247.5	-92.5			0.72	0.92	0.48	0.44	2.2	1.45523	0.652382	1628	0.72	0.83	0.38	0.45	2.25	1.25965	0.171602	1965	0.38	6921	0.46	2324		40	44	2	3
20	PFC/PPC	65	16	27		9	7	16		0.51	0	0.34	929	0	619.333		1	1	0	3755	3130.5	-624.5			0.52	0.41	0.35	0.06	0.3	0.157775	-0.499093	2802	0.54	0.91	0.68	0.23	1.15	0.873056	1.13808	3355	0.46	5272.5	0.54	3059.5		31	40	1	1
21	Sham PPC	60	12	27		5	7	12		0.74	0.69	0.723333	1079	821	993		1	1	0	1517	1593	76			0.78	0.9	0.3	0.6	3	1.80595	0.116375	2027.5	0.82	0.83	0.19	0.64	3.2	1.83206	-0.400814	2042	0.8	4769.5	0.7	2709.5		43	46	2	2
22	PFC	62	16	27		6	4	10		0.72	0.64	0.693333	921.5	955	932.667		1	1	0	1735	1739	4			0.58	0.42	0.27	0.15	0.75	0.41092	-0.71376	1793	0.86	0.93	0.23	0.7	3.5	2.21464	-0.000951335	1655.5	0.18	2931.5	0.58	2411		15	29	5	5
23	PPC	59	18	29		7	5	12		0.61	0.58	0.6	1321	1302	1314.67		1	0.97	0.03	1862	1990	128			0.62	0.72	0.48	0.24	1.2	0.632995	0.241267	1695	0.78	0.86	0.29	0.57	2.85	1.6337	-0.013225	1824	0.52	4303.5	0.44	2599		28	41	3	3
24	PFC/PPC	60	19	28		6	3	9		0.83	0.82	0.826667	1023.5	776	941		1	1	0	1565	1551	-14			0.78	0.92	0.36	0.56	2.8	1.76353	0.344077	1554	0.82	0.83	0.19	0.64	3.2	1.83206	-0.400814	2023	0.62	6064.5	0.62	2495		16	32	0	0
25	Sham PFC	68	18	30		7	7	14		0.83	0.89	0.85	695.5	695.5	695.5		1	1	0	1795	2187	392			0.68	0.64	0.28	0.36	1.8	0.9413	-0.403612	1632	0.48	0.82	0.79	0.03	0.15	0.108944	1.2641	1951	0.42	4464	0.42	3948.5		24	31	1	2
26	PFC	63	17	30		7	5	12		0.77	0.82	0.786667	1008	872	962.667		1	1	0	1951	2099	148			0.78	0.92	0.36	0.56	2.8	1.76353	0.344077	1812.5	0.92	0.99	0.16	0.83	4.15	3.32081	0.168716	2016.5	0.66	6434.5	0.82	3030		15	27	4	4
27	PPC	64	16	29		7	4	11		0.84	0.8	0.826667	1173.5	996	1114.33		1	1	0	3883	4108.5	225.5			0.8	0.82	0.23	0.59	2.95	1.65421	-0.281164	2103	0.86	0.8	0.08	0.72	3.6	2.24669	-0.984261	2473.5	0.38	6831.5	0.58	3592.5		37	41	3	3
28	PFC/PPC	57	16	28		7	4	11		0.87	0.84	0.86	726	641	697.667		0.96	1	-0.04	1457	1322	-135			0.64	0.73	0.43	0.3	1.5	0.789187	0.130032	1503	0.82	0.8	0.16	0.64	3.2	1.83608	-0.573647	1729	0.58	6724.5	0.52	2134.5		8	23	3	3
29	Sham PPC	70	16	28		9	8	17		0.62	0.71	0.65	1018.5	828	955		1	1	0	2419	1983.5	-435.5			0.76	0.72	0.2	0.52	2.6	1.42446	-0.5502	1854	0.64	0.65	0.37	0.28	1.4	0.717174	-0.139193	2087.5	0.82	5785	0.6	2768		20	37	2	3
30	PFC	67	18	29		7	5	12		0.38	0.42	0.393333	949.5	1201	1033.33		1	1	0	3126	2807	-319			0.68	0.79	0.42	0.37	1.85	1.00831	0.201317	1706	0.54	0.69	0.62	0.07	0.35	0.19037	0.553406	1953.5	0.54	4636.5	0.34	2132.5		13	26	2	2
31	PPC	71	16	26		9	5	14		0.59	0.76	0.646667	1288	1247	1274.33		1	1	0	3716	4282	566			0.72	0.88	0.46	0.42	2.1	1.27542	0.48706	2441.5	0.66	0.87	0.52	0.35	1.75	1.07624	0.613349	2990	0.5	9881.5	0.44	5276		12	27	9	14
32	PFC/PPC	66	20	30		8	6	14		0.88	0.87	0.876667	845	825	838.333		1	1	0	2167.5	2298.5	131			0.78	0.87	0.3	0.57	2.85	1.65079	0.0387951	1737.5	0.9	0.9	0.1	0.8	4	2.5631	-0.640776	1607.5	0.5	4996	0.66	2867		16	31	2	3
33	Sham PFC	67	16	30		8	7	15		0.32	0.24	0.293333	0	0	0		1	1	0	2660	2735	75			0.7	0.54	0.09	0.45	2.25	1.44119	-1.29054	2238	0.72	0.85	0.43	0.42	2.1	1.21281	0.341843	2767	0.84	5785	0.32	3543.5		30	38	3	5
34	PFC	69	16	30		9	7	16		0.9	0.73	0.843333	904	939	915.667		1	1	0	1414	1450	36			0.82	0.95	0.29	0.66	3.3	2.19824	0.269042	1655.5	0.6	0.88	0.65	0.23	1.15	0.789666	0.972814	1618	0.54	4087	0.46	1948.5		18	32	2	4
35	PPC	57	16	29		8	4	12		0.49	0.36	0.446667	514	430	486		1	1	0	1978	1728	-250			0.8	0.88	0.28	0.6	3	1.75783	0.00465189	1828.5	0.68	0.83	0.46	0.37	1.85	1.0546	0.376649	2279	0.88	5934.5	0.54	3518		28	33	0	2
36	PFC/PPC	57	23	27		4	3	7		0.91	0.78	0.866667	818	791	809		1	1	0	1770	1604	-166			0.72	0.83	0.38	0.45	2.25	1.25965	0.171602	1396.5	0.8	0.99	0.34	0.65	3.25	2.73881	0.750711	1157.5	0.46	3690.5	0.96	2157		21	35	4	4
37	Sham PPC	72	20	27		6	5	11		0.53	0.62	0.56	781	642	734.667		1	1	0	1718.5	2195.5	477			0.56	0.5	0.38	0.12	0.6	0.305481	-0.305481	1907.5	0.58	0.4	0.24	0.16	0.8	0.452955	-0.832976	1482	0.14	3569	0.26	1934		8	15	6	6
38	PFC	71	14	25		6	4	10		0.69	0.27	0.55	855.5	741	817.333		1	0.97	0.03	2780	3036	256			0.66	0.68	0.36	0.32	1.6	0.826158	-0.124609	1957.5	0.5	0.96	0.96	0	0	0	2.62603	2021	0.4	5100	0.42	3545		0	20	5	5
39	PPC	73	13	25		6	4	10		0.4	0.93	0.576667	1246.5	912	1135		0.92	0.96	-0.04	2565	2459	-106			0.8	0.81	0.48	0.33	1.65	0.92805	0.388795	1881	0.4	0.92	0.36	0.56	2.8	1.76353	0.344077	2136	0.28	4636	0.28	3011		6	23	7	8
40	PFC/PPC	69	18	29		7	4	11		0.74	0.91	0.796667	1066.5	921	1018		1	1	0	2516.5	2505	-11.5			0.74	0.86	0.41	0.45	2.25	1.30786	0.312615	1732	0.82	0.88	0.24	0.64	3.2	1.88129	-0.118809	1763.5	0.76	7164	0.64	5950		12	28	1	2
41	Sham PFC	56	20	29		9	7	16		0.83	0.91	0.856667	755.5	732	747.667		1	1	0	1778.5	1690	-88.5			0.8	0.76	0.16	0.6	3	1.70076	-0.641307	1251.5	0.68	0.77	0.39	0.38	1.9	1.01817	0.0901044	1445	0.64	5407	0.58	1892		25	39	0	2
42	PFC	66	18	29		8	6	14		0.91	0.91	0.91	778.5	641	732.667		1	1	0	2154	2206	52			0.78	0.91	0.32	0.59	2.95	1.80845	0.202679	1696	0.84	0.75	0.08	0.67	3.35	2.07956	-1.06783	2080	0.62	4840	0.7	3553		28	37	0	1
43	PPC	55	16	28		9	6	15		0.88	0.91	0.89	739	634	704		1	1	0	1810.5	1808	-2.5			0.64	0.78	0.52	0.26	1.3	0.72204	0.43625	1818	0.92	0.95	0.11	0.84	4.2	2.87138	-0.404101	1897.5	0.34	6623.5	0.76	2014		7	24	1	1
44	PFC/PPC	62	16	30		9	6	15		0.74	0.76	0.746667	1154.5	999	1102.67		1	0.95	0.05	1980	2236.5	256.5			0.82	0.99	0.29	0.7	3.5	2.87973	0.609789	1774.5	0.62	0.88	0.67	0.21	1.05	0.735074	1.02741	1850.5	0.94	4128	0.52	2526		31	37	4	4
45	Sham PPC	56	16	30		8	8	16		0.9	0.96	0.92	897.5	874	889.667		0.97	1	-0.03	1668	1616	-52			0.62	0.57	0.33	0.24	1.2	0.616287	-0.351726	1860	0.98	0.96	0.01	0.95	4.75	4.07703	-1.451	2175	0.78	4867	0.8	2687		38	40	2	2
46	PFC	67	16	28		9	8	17		0.62	0.6	0.613333	1022	969	1004.33		1	1	0	1450.5	1703.5	253			0.82	0.96	0.33	0.63	3.15	2.1906	0.43543	1124.5	0.76	0.79	0.29	0.5	2.5	1.35981	-0.150174	1408	0.62	4572.5	0.2	2213.5		4	24	3	9
47	PPC	68	17	28		8	5	13		0.44	0.71	0.53	1086	1181	1117.67		0.95	1	-0.05	1830	2305	475			0.8	0.84	0.24	0.6	3	1.70076	-0.209074	1809	0.84	0.99	0.32	0.67	3.35	2.79405	0.695475	1833.5	0.38	4428.5	0.42	3590		14	33	3	4
48	PFC/PPC	71	16	30		7	7	14		0.86	0.93	0.883333	840	630	770		0.96	1	-0.04	1913.5	1882.5	-31			0.74	0.75	0.27	0.48	2.4	1.2873	-0.275568	1813.5	0.76	0.83	0.31	0.52	2.6	1.45002	-0.0187677	2051	0.74	5890.5	0.5	2871		37	43	4	5
49	Sham PFC	67	20	29		7	4	11		0.87	0.84	0.86	1061.5	977	1033.33		0.95	0.93	0.02	2124	1852.5	-271.5			0.66	0.88	0.56	0.32	1.6	1.02402	0.738463	1883.5	0.52	0.83	0.74	0.09	0.45	0.31082	1.12043	2065.5	0.38	4606	0.46	2956.5		8	17	8	8
50	PFC	59	18	25		7	5	12		0.32	0.27	0.303333	0	0	0		1	1	0	1778	2097	319			0.76	0.5	0.07	0.43	2.15	1.47579	-1.47579	1545	0.64	0.88	0.6	0.28	1.4	0.92164	0.84084	1475	0.64	6553	0.48	2563.5		0	3	2	2
51	PPC	59	14	30		9	8	17		0.86	0.91	0.876667	985	897	955.667		0.97	1	-0.03	1642	1834	192			0.78	0.63	0.04	0.59	2.95	2.08254	-1.58476	2104.5	0.88	0.96	0.19	0.77	3.85	2.62858	-0.00255326	2139	0.86	5298.5	0.7	3096		47	47	1	1
52	PFC/PPC	63	20	29		7	5	12		0.2	0.42	0.273333	0	0	0		1	1	0	2099.5	2015.5	-84			0.68	0.46	0.08	0.38	1.9	1.30464	-1.45529	2205	0.5	0.68	0.61	0.07	0.35	0.18838	0.513168	2847.5	0.1	4392.5	0.46	3646		10	38	3	3
53	Sham PPC	67	17	29		7	6	13		0.82	0.73	0.79	1441	1172	1351.33		1	1	0	1888	2015	127			0.76	0.88	0.36	0.52	2.6	1.53345	0.229035	1447.5	0.82	0.84	0.2	0.64	3.2	1.83608	-0.344392	1813	0.56	5197	0.3	2274		12	35	7	7
54	PFC	61	17	29		8	5	13		0.9	0.76	0.853333	745.5	894	795		1	1	0	1386	1583	197			0.8	0.96	0.35	0.61	3.05	2.13601	0.490023	1322.5	0.66	0.88	0.58	0.3	1.5	0.973093	0.789387	1301	0.7	5192	0.48	1912.5		14	24	2	3
55	PPC	72	16	27		7	4	11		0.81	0.78	0.8	1277.5	1204	1253		1	0.95	0.05	2465	2418	-47			0.7	0.91	0.48	0.43	2.15	1.39091	0.620224	2158	0.74	0.59	0.09	0.5	2.5	1.5683	-1.22698	1662.5	0.36	9139.5	0.42	2595		6	24	0	0
56	PFC/PPC	73	12	25		9	5	14		0.03	0.02	0.0266667	0	0	0		1	1	0	2007.5	2027	19.5			0.6	0.61	0.41	0.2	1	0.506864	-0.0878855	2268	0.52	0.72	0.68	0.04	0.2	0.115143	0.75912	3100	0.7	10582	0.34	3809		0	12	5	6
57	Sham PFC	64	15	28		9	6	15		0.71	0.89	0.77	1101.5	875	1026		1	1	0	2659	3002	343			0.76	0.8	0.28	0.52	2.6	1.42446	-0.162031	1869.5	0.7	0.92	0.52	0.4	2	1.35492	0.752689	1892.5	0.44	6429	0.36	2773.5		8	22	4	6
58	PFC	68	18	26		7	6	13		0.69	0.82	0.733333	926	880	910.667		1	0.9	0.1	2665	2640	-25			0.68	0.79	0.45	0.34	1.7	0.932083	0.277549	1741.5	0.66	0.68	0.36	0.32	1.6	0.826158	-0.124609	2126.5	0.66	5963.5	0.46	3892		30	38	3	3
59	PPC	71	18	28		7	7	14		0.71	0.71	0.71	1129.5	1046	1101.67		1	1	0	3104	3779	675			0.64	0.96	0.65	0.31	1.55	1.36537	1.26066	2401.5	0.92	0.97	0.15	0.82	4.1	2.91723	-0.0960366	2352.5	0.4	9501.5	0.7	6264		3	5	5	10
60	PFC/PPC	68	14	30		8	7	15		0.86	0.78	0.833333	911	786	869.333		1	1	0	1926.5	2094	167.5			0.72	0.79	0.36	0.43	2.15	1.16488	0.0447518	1721	0.58	0.74	0.61	0.13	0.65	0.364026	0.600992	2290	0.44	6677.5	0.38	2979		3	22	7	8
61	Sham PPC	64	15	25		7	4	11		0.04	0.47	0.183333	430.5	0	287		1	1	0	1700	2093	393			0.8	0.85	0.25	0.6	3	1.71092	-0.156273	993.5	0.82	0.83	0.19	0.64	3.2	1.83206	-0.400814	1433.5	0.5	5406	0.5	2864		12	22	7	7
62	PFC	59	12	28		8	4	12		0.14	0.36	0.213333	1148	1186	1160.67		1	1	0	1592	1648	56			0.72	0.63	0.17	0.46	2.3	1.28602	-0.788239	1474	0.6	0.63	0.42	0.21	1.05	0.533747	-0.0359668	1577	0.42	6161	0.62	2555		7	20	11	11
63	PPC	63	18	30		6	4	10		0.68	0.62	0.66	858	1020	912		0.97	1	-0.03	2735	4057	1322			0.7	0.87	0.44	0.43	2.15	1.27736	0.412226	1714	0.74	0.81	0.35	0.46	2.3	1.26322	0.0536277	1704.5	0.68	4841	0.58	4139		24	33	4	4
64	PFC/PPC	67	14	30		6	5	11		0.5	0.64	0.546667	907.5	865	893.333		1	1	0	2101	2115	14			0.76	0.63	0.12	0.51	2.55	1.50684	-1.00906	1718.5	0.58	0.86	0.62	0.24	1.2	0.774839	0.84564	1946.5	0.62	6841	0.48	3655		16	28	3	3
65	Sham PFC	66	15	29		7	5	12		0.84	0.87	0.85	798.5	807	801.333		0.96	0.91	0.05	1966	2352	386			0.76	0.73	0.21	0.52	2.6	1.41923	-0.500015	1505.5	0.92	0.96	0.13	0.83	4.15	2.87708	-0.251048	1639.5	0.52	8641	0.66	2717		20	33	4	4
66	PFC	60	18	29		7	6	13		0.9	0.69	0.83	999	916	971.333		1	1	0	1934	1922.5	-11.5			0.78	0.72	0.14	0.58	2.9	1.66316	-0.788899	2496.5	0.66	0.72	0.4	0.32	1.6	0.836189	0.0380737	2557	0.46	5263.5	0.54	5206.5		3	20	2	2
67	PPC	60	15	28		7	3	10		0.27	0.51	0.35	0	489	163		1	1	0	2869.5	2273.5	-596			0.72	0.76	0.32	0.44	2.2	1.174	-0.114548	1635	0.7	0.66	0.24	0.42	2.1	1.11877	-0.500071	1827	0.64	5966	0.3	2558.5		25	34	4	4
68	PFC/PPC	65	15	30		8	6	14		0.87	0.78	0.84	899	954	917.333		1	0.96	0.04	1655.5	1780	124.5			0.72	0.56	0.12	0.44	2.2	1.32596	-1.0995	2061.5	0.82	0.86	0.21	0.65	3.25	1.88674	-0.266262	1974	0.52	5885	0.48	3100		27	31	4	5
69	Sham PPC	73	15	26		7	4	11		0.5	0.64	0.546667	1163.5	1051	1126		1	1	0	2370	2240.5	-129.5			0.74	0.72	0.24	0.48	2.4	1.28914	-0.414882	2326	0.68	0.96	0.62	0.34	1.7	1.44521	1.18082	2221.5	0.62	4390	0.46	3102		11	23	4	5
70	PFC	58	12	29		6	5	11		0.84	0.84	0.84	923	842	896		1	1	0	1579	1569	-10			0.6	0.7	0.48	0.22	1.1	0.574554	0.212047	2009.5	0.9	0.9	0.1	0.8	4	2.5631	-0.640776	1917.5	0.58	6280.5	0.56	3295		3	15	4	4
71	PPC	72	20	29		7	6	13		0.89	0.82	0.866667	1054.5	1101	1070		1	1	0	1924	2270	346			0.82	0.9	0.32	0.58	2.9	1.74925	0.173077	1890.5	0.82	0.85	0.22	0.63	3.15	1.80863	-0.253977	2135.5	0.32	6020.5	0.8	3498.5		11	23	2	2
72	PFC/PPC	71	14	27		7	4	11		0.72	0.71	0.716667	1194	1094	1160.67		1	1	0	1865.5	2116	250.5			0.72	0.71	0.27	0.44	2.2	1.1662	-0.336121	1824.5	0.9	0.85	0.07	0.78	3.9	2.51222	-0.957574	2277	0.52	5096.5	0.5	2435.5		23	32	5	5
Average		64.375	16.7778	28.4861		7.31944	5.29167	12.6111		0.665278	0.657778	0.662778	875.514	765.104	838.711		0.99125	0.989583	0.00166667	2085.43	2185.98	100.549			0.726944	0.77	0.315278	0.454722	2.27361	1.36865	-0.102015	1840.25	0.727222	0.821111	0.376806	0.444306	2.22153	1.41251	0.153283	2010.08	0.553889	5712.85	0.520278	3042.4		17.3611	29.2083	3.48611	4.18056
Stardard Deviation		5.07809	2.85431	1.50111		1.18472	1.36802	2.24271		0.239124	0.263263	0.223061	346.346	372.534	337.184		0.0180716	0.0226073	0.024089	540.114	601.249	288.622			0.0737838	0.148191	0.129157	0.148267	0.741334	0.528702	0.584397	326.63	0.140434	0.133507	0.225818	0.279642	1.39821	0.973163	0.718188	425.09	0.172656	1465.81	0.151518	903.563		12.0402	9.65305	3.12641	3.3497
Sham Group
Number	Protocol	Age	Education	MMSE		DSF	DSB	DSC		Accuracy	Target	Accuracy	Nontarget	Target	RT		Congruent ACC	Noncongruent ACC	Difference	Congruent RT	Noncrongruent RT	Difference			Accuracy	HR	FAR	CR	K	d'	c	RT	Accuracy	HR	FAR	CR	K	d'	c	RT	Accuracy	RT	Accuracy	RT		Score	Total	AccErrorTotal	MathErrorTotal
1	Sham PFC	61	16	30		4	4	8		0.81	0.8	0.806667	1165	1195	1175		0.95	1	-0.05	2162.5	2434	271.5			0.8	0.87	0.26	0.61	3.05	1.76974	-0.0801498	1703	0.7	0.72	0.33	0.39	1.95	1.02275	-0.148492	1830.5	0.66	5731.5	0.56	2637.5		10	26	3	3
5	Sham PPC	55	21	30		8	6	14		0.87	0.84	0.86	916.5	873	902		1	1	0	2405.5	2299	-106.5			0.6	0.65	0.44	0.21	1.05	0.53629	0.041691	2403	0.8	0.8	0.2	0.6	3	1.68324	-0.420811	2515.5	0.64	6303.5	0.5	4773.5		33	42	3	3
9	Sham PFC	66	16	30		7	4	11		0.78	0.64	0.733333	1072	977	1040.33		1	1	0	2112	2095	-17			0.76	0.6	0.08	0.52	2.6	1.65842	-1.2784	2079.5	0.56	0.61	0.48	0.13	0.65	0.329473	0.0895059	2147.5	0.52	5375.5	0.38	3706		15	23	0	1
13	Sham PPC	62	17	29		7	4	11		0.86	0.89	0.87	1106	1059	1090.33		0.96	0.96	0	1397	1443	46			0.84	0.95	0.25	0.7	3.5	2.31934	0.147937	1374.5	0.86	0.92	0.21	0.71	3.55	2.21149	-0.103885	1565	0.54	3553	0.6	2650		15	25	11	12
17	Sham PFC	64	16	29		9	7	16		0.74	0	0.493333	604.5	0	403		1	1	0	1936	2700	764			0.68	0.73	0.37	0.36	1.8	0.944666	-0.0254469	1833.5	0.84	0.93	0.27	0.66	3.3	2.0886	0.125083	1904.5	0.72	7504	0.62	2560.5		43	43	2	3
21	Sham PPC	60	12	27		5	7	12		0.74	0.69	0.723333	1079	821	993		1	1	0	1517	1593	76			0.78	0.9	0.3	0.6	3	1.80595	0.116375	2027.5	0.82	0.83	0.19	0.64	3.2	1.83206	-0.400814	2042	0.8	4769.5	0.7	2709.5		43	46	2	2
25	Sham PFC	68	18	30		7	7	14		0.83	0.89	0.85	695.5	695.5	695.5		1	1	0	1795	2187	392			0.68	0.64	0.28	0.36	1.8	0.9413	-0.403612	1632	0.48	0.82	0.79	0.03	0.15	0.108944	1.2641	1951	0.42	4464	0.42	3948.5		24	31	1	2
29	Sham PPC	70	16	28		9	8	17		0.62	0.71	0.65	1018.5	828	955		1	1	0	2419	1983.5	-435.5			0.76	0.72	0.2	0.52	2.6	1.42446	-0.5502	1854	0.64	0.65	0.37	0.28	1.4	0.717174	-0.139193	2087.5	0.82	5785	0.6	2768		20	37	2	3
33	Sham PFC	67	16	30		8	7	15		0.32	0.24	0.293333	0	0	0		1	1	0	2660	2735	75			0.7	0.54	0.09	0.45	2.25	1.44119	-1.29054	2238	0.72	0.85	0.43	0.42	2.1	1.21281	0.341843	2767	0.84	5785	0.32	3543.5		30	38	3	5
37	Sham PPC	72	20	27		6	5	11		0.53	0.62	0.56	781	642	734.667		1	1	0	1718.5	2195.5	477			0.56	0.5	0.38	0.12	0.6	0.305481	-0.305481	1907.5	0.58	0.4	0.24	0.16	0.8	0.452955	-0.832976	1482	0.14	3569	0.26	1934		8	15	6	6
41	Sham PFC	56	20	29		9	7	16		0.83	0.91	0.856667	755.5	732	747.667		1	1	0	1778.5	1690	-88.5			0.8	0.76	0.16	0.6	3	1.70076	-0.641307	1251.5	0.68	0.77	0.39	0.38	1.9	1.01817	0.0901044	1445	0.64	5407	0.58	1892		25	39	0	2
45	Sham PPC	56	16	30		8	8	16		0.9	0.96	0.92	897.5	874	889.667		0.97	1	-0.03	1668	1616	-52			0.62	0.57	0.33	0.24	1.2	0.616287	-0.351726	1860	0.98	0.96	0.01	0.95	4.75	4.07703	-1.451	2175	0.78	4867	0.8	2687		38	40	2	2
49	Sham PFC	67	20	29		7	4	11		0.87	0.84	0.86	1061.5	977	1033.33		0.95	0.93	0.02	2124	1852.5	-271.5			0.66	0.88	0.56	0.32	1.6	1.02402	0.738463	1883.5	0.52	0.83	0.74	0.09	0.45	0.31082	1.12043	2065.5	0.38	4606	0.46	2956.5		8	17	8	8
53	Sham PPC	67	17	29		7	6	13		0.82	0.73	0.79	1441	1172	1351.33		1	1	0	1888	2015	127			0.76	0.88	0.36	0.52	2.6	1.53345	0.229035	1447.5	0.82	0.84	0.2	0.64	3.2	1.83608	-0.344392	1813	0.56	5197	0.3	2274		12	35	7	7
57	Sham PFC	64	15	28		9	6	15		0.71	0.89	0.77	1101.5	875	1026		1	1	0	2659	3002	343			0.76	0.8	0.28	0.52	2.6	1.42446	-0.162031	1869.5	0.7	0.92	0.52	0.4	2	1.35492	0.752689	1892.5	0.44	6429	0.36	2773.5		8	22	4	6
61	Sham PPC	64	15	25		7	4	11		0.04	0.47	0.183333	430.5	0	287		1	1	0	1700	2093	393			0.8	0.85	0.25	0.6	3	1.71092	-0.156273	993.5	0.82	0.83	0.19	0.64	3.2	1.83206	-0.400814	1433.5	0.5	5406	0.5	2864		12	22	7	7
65	Sham PFC	66	15	29		7	5	12		0.84	0.87	0.85	798.5	807	801.333		0.96	0.91	0.05	1966	2352	386			0.76	0.73	0.21	0.52	2.6	1.41923	-0.500015	1505.5	0.92	0.96	0.13	0.83	4.15	2.87708	-0.251048	1639.5	0.52	8641	0.66	2717		20	33	4	4
69	Sham PPC	73	15	26		7	4	11		0.5	0.64	0.546667	1163.5	1051	1126		1	1	0	2370	2240.5	-129.5			0.74	0.72	0.24	0.48	2.4	1.28914	-0.414882	2326	0.68	0.96	0.62	0.34	1.7	1.44521	1.18082	2221.5	0.62	4390	0.46	3102		11	23	4	5
Average		64.3333	16.7222	28.6111		7.27778	5.72222	13		0.700556	0.701667	0.700926	893.75	754.361	847.287		0.988333	0.988889	-0.000555556	2015.33	2140.33	125			0.725556	0.738333	0.28	0.458333	2.29167	1.32584	-0.271475	1788.31	0.728889	0.811111	0.350556	0.460556	2.30278	1.46727	0.026175	1943.22	0.585556	5432.39	0.504444	2916.5		20.8333	30.9444	3.83333	4.5
Stardard Deviation		5.24685	2.29592	1.50054		1.36363	1.48742	2.47339		0.226	0.250558	0.2093	327.344	377.91	335.771		0.0197782	0.0269834	0.0192422	374.332	418.106	298.072			0.0775524	0.134394	0.118073	0.157825	0.789126	0.511758	0.495982	373.497	0.139279	0.144177	0.213031	0.263494	1.31747	0.99211	0.706358	360.913	0.178597	1265.09	0.148174	705.016		12.055	9.52688	2.93558	2.79179
													0.0507626
PFC Group
Number	Protocol	Age	Education	MMSE		DSF	DSB	DSC		Accuracy	Target	Accuracy	Nontarget	Target	RT		Congruent ACC	Noncongruent ACC	Difference	Congruent RT	Noncrongruent RT	Difference			Accuracy	HR	FAR	CR	K	d'	c	RT	Accuracy	HR	FAR	CR	K	d'	c	RT	Accuracy	RT	Accuracy	RT		Score	Total	AccErrorTotal	MathErrorTotal
2	PFC	71	12	28		8	5	13		0.73	0.56	0.673333	630.5	672	644.333		1	1	0	1769.5	2036.5	267			0.76	0.94	0.33	0.61	3.05	1.99469	0.337474	1822.5	0.74	0.79	0.32	0.47	2.35	1.27412	-0.0644882	2276	0.4	5592	0.28	2545.5		3	23	3	3
6	PFC	66	18	28		5	3	8		0.18	0.2	0.186667	0	0	0		0.97	0.94	0.03	2369	2207	-162			0.74	0.92	0.44	0.48	2.4	1.55604	0.551567	2404	0.68	0.83	0.46	0.37	1.85	1.0546	0.376649	2866.5	0.38	6506.5	0.38	3003		0	18	3	3
10	PFC	61	15	30		9	4	13		0.17	0.98	0.44	603	472	559.333		1	1	0	1799.5	2155	355.5			0.72	0.68	0.24	0.44	2.2	1.174	-0.472453	1877.5	0.6	0.28	0.52	-0.24	-1.2	-0.632995	-0.241267	1537.5	0.54	4356.5	0.48	2130.5		19	33	20	20
14	PFC	64	19	29		8	5	13		0.82	0.73	0.79	822	788	810.667		1	0.96	0.04	2311	2449	138			0.76	0.71	0.21	0.5	2.5	1.35981	-0.529729	1793	0.9	0.96	0.17	0.79	3.95	2.70485	-0.0788222	2192	0.7	5657.5	0.7	4058.5		17	29	0	1
18	PFC	59	23	29		8	6	14		0.84	0.71	0.796667	1049	1025	1041		1	1	0	1716	1831	115			0.74	0.71	0.23	0.48	2.4	1.29223	-0.462154	1638	0.88	0.88	0.12	0.76	3.8	2.34997	-0.587493	1651	0.56	4453	0.58	1645.5		39	39	1	2
22	PFC	62	16	27		6	4	10		0.72	0.64	0.693333	921.5	955	932.667		1	1	0	1735	1739	4			0.58	0.42	0.27	0.15	0.75	0.41092	-0.71376	1793	0.86	0.93	0.23	0.7	3.5	2.21464	-0.000951335	1655.5	0.18	2931.5	0.58	2411		15	29	5	5
26	PFC	63	17	30		7	5	12		0.77	0.82	0.786667	1008	872	962.667		1	1	0	1951	2099	148			0.78	0.92	0.36	0.56	2.8	1.76353	0.344077	1812.5	0.92	0.99	0.16	0.83	4.15	3.32081	0.168716	2016.5	0.66	6434.5	0.82	3030		15	27	4	4
30	PFC	67	18	29		7	5	12		0.38	0.42	0.393333	949.5	1201	1033.33		1	1	0	3126	2807	-319			0.68	0.79	0.42	0.37	1.85	1.00831	0.201317	1706	0.54	0.69	0.62	0.07	0.35	0.19037	0.553406	1953.5	0.54	4636.5	0.34	2132.5		13	26	2	2
34	PFC	69	16	30		9	7	16		0.9	0.73	0.843333	904	939	915.667		1	1	0	1414	1450	36			0.82	0.95	0.29	0.66	3.3	2.19824	0.269042	1655.5	0.6	0.88	0.65	0.23	1.15	0.789666	0.972814	1618	0.54	4087	0.46	1948.5		18	32	2	4
38	PFC	71	14	25		6	4	10		0.69	0.27	0.55	855.5	741	817.333		1	0.97	0.03	2780	3036	256			0.66	0.68	0.36	0.32	1.6	0.826158	-0.124609	1957.5	0.5	0.96	0.96	0	0	0	2.62603	2021	0.4	5100	0.42	3545		0	20	5	5
42	PFC	66	18	29		8	6	14		0.91	0.91	0.91	778.5	641	732.667		1	1	0	2154	2206	52			0.78	0.91	0.32	0.59	2.95	1.80845	0.202679	1696	0.84	0.75	0.08	0.67	3.35	2.07956	-1.06783	2080	0.62	4840	0.7	3553		28	37	0	1
46	PFC	67	16	28		9	8	17		0.62	0.6	0.613333	1022	969	1004.33		1	1	0	1450.5	1703.5	253			0.82	0.96	0.33	0.63	3.15	2.1906	0.43543	1124.5	0.76	0.79	0.29	0.5	2.5	1.35981	-0.150174	1408	0.62	4572.5	0.2	2213.5		4	24	3	9
50	PFC	59	18	25		7	5	12		0.32	0.27	0.303333	0	0	0		1	1	0	1778	2097	319			0.76	0.5	0.07	0.43	2.15	1.47579	-1.47579	1545	0.64	0.88	0.6	0.28	1.4	0.92164	0.84084	1475	0.64	6553	0.48	2563.5		0	3	2	2
54	PFC	61	17	29		8	5	13		0.9	0.76	0.853333	745.5	894	795		1	1	0	1386	1583	197			0.8	0.96	0.35	0.61	3.05	2.13601	0.490023	1322.5	0.66	0.88	0.58	0.3	1.5	0.973093	0.789387	1301	0.7	5192	0.48	1912.5		14	24	2	3
58	PFC	68	18	26		7	6	13		0.69	0.82	0.733333	926	880	910.667		1	0.9	0.1	2665	2640	-25			0.68	0.79	0.45	0.34	1.7	0.932083	0.277549	1741.5	0.66	0.68	0.36	0.32	1.6	0.826158	-0.124609	2126.5	0.66	5963.5	0.46	3892		30	38	3	3
62	PFC	59	12	28		8	4	12		0.14	0.36	0.213333	1148	1186	1160.67		1	1	0	1592	1648	56			0.72	0.63	0.17	0.46	2.3	1.28602	-0.788239	1474	0.6	0.63	0.42	0.21	1.05	0.533747	-0.0359668	1577	0.42	6161	0.62	2555		7	20	11	11
66	PFC	60	18	29		7	6	13		0.9	0.69	0.83	999	916	971.333		1	1	0	1934	1922.5	-11.5			0.78	0.72	0.14	0.58	2.9	1.66316	-0.788899	2496.5	0.66	0.72	0.4	0.32	1.6	0.836189	0.0380737	2557	0.46	5263.5	0.54	5206.5		3	20	2	2
70	PFC	58	12	29		6	5	11		0.84	0.84	0.84	923	842	896		1	1	0	1579	1569	-10			0.6	0.7	0.48	0.22	1.1	0.574554	0.212047	2009.5	0.9	0.9	0.1	0.8	4	2.5631	-0.640776	1917.5	0.58	6280.5	0.56	3295		3	15	4	4
Average		63.9444	16.5	28.2222		7.38889	5.16667	12.5556		0.64	0.628333	0.636111	793.611	777.389	788.204		0.998333	0.987222	0.0111111	1972.75	2065.47	92.7222			0.732222	0.771667	0.303333	0.468333	2.34167	1.42503	-0.113024	1770.5	0.718889	0.801111	0.391111	0.41	2.05	1.29774	0.187419	1901.64	0.533333	5254.5	0.504444	2868.94		12.6667	25.3889	4	4.66667
Stardard Deviation		4.3042	2.79179	1.55509		1.14475	1.20049	2.09263		0.274119	0.234025	0.233561	320.66	333.576	321.507		0.00707107	0.0278241	0.0256421	498.706	444.912	172.05			0.068989	0.161728	0.112092	0.144191	0.720957	0.541417	0.577841	328.592	0.134859	0.167258	0.235669	0.305267	1.52634	1.04202	0.805213	414.869	0.137027	986.805	0.15409	919.032		11.3708	8.97801	4.67786	4.61455
									0.564403				0.38674									0.606289				0.786889							0.880199	0.828084								0.331949		1				0.0806535
PPC Group
Number	Protocol	Age	Education	MMSE		DSF	DSB	DSC		Accuracy	Target	Accuracy	Nontarget	Target	RT		Congruent ACC	Noncongruent ACC	Difference	Congruent RT	Noncrongruent RT	Difference			Accuracy	HR	FAR	CR	K	d'	c	RT	Accuracy	HR	FAR	CR	K	d'	c	RT	Accuracy	RT	Accuracy	RT		Score	Total	AccErrorTotal	MathErrorTotal
3	PPC	60	14	29		9	6	15		0.58	0.64	0.6	1300	1112	1237.33		1	1	0	1807	1737.5	-69.5			0.7	0.81	0.42	0.39	1.95	1.07979	0.237055	2076.5	0.74	0.81	0.33	0.48	2.4	1.31781	-0.000965018	2366	0.62	7865	0.44	3223		25	41	3	4
7	PPC	63	18	26		6	4	10		0.24	0.18	0.22	0	0	0		1	1	0	1934	2119	185			0.74	0.67	0.19	0.48	2.4	1.31781	-0.65794	1798.5	0.48	0.58	0.62	-0.04	-0.2	-0.103587	0.406428	1986	0.52	4357	0.66	3021		16	37	3	3
11	PPC	63	18	30		7	6	13		0.88	0.84	0.866667	1060.5	1015	1045.33		0.96	1	-0.04	1391	1425.5	34.5			0.7	0.93	0.57	0.36	1.8	1.29942	0.91427	1645.5	0.84	0.93	0.26	0.67	3.35	2.11914	0.0945501	1918.5	0.5	5477.5	0.8	2256		12	27	2	2
15	PPC	69	13	29		7	5	12		0.37	0.51	0.416667	1100.5	919	1040		1	1	0	1906.5	2074.5	168			0.78	0.84	0.26	0.58	2.9	1.6378	-0.146116	2234	0.42	0.59	0.78	-0.19	-0.95	-0.544648	0.885966	2397	0.56	6361.5	0.48	3517		9	24	1	2
19	PPC	66	29	30		7	3	10		0.81	0.84	0.82	979	758	905.333		0.96	0.95	0.01	2340	2247.5	-92.5			0.72	0.92	0.48	0.44	2.2	1.45523	0.652382	1628	0.72	0.83	0.38	0.45	2.25	1.25965	0.171602	1965	0.38	6921	0.46	2324		40	44	2	3
23	PPC	59	18	29		7	5	12		0.61	0.58	0.6	1321	1302	1314.67		1	0.97	0.03	1862	1990	128			0.62	0.72	0.48	0.24	1.2	0.632995	0.241267	1695	0.78	0.86	0.29	0.57	2.85	1.6337	-0.013225	1824	0.52	4303.5	0.44	2599		28	41	3	3
27	PPC	64	16	29		7	4	11		0.84	0.8	0.826667	1173.5	996	1114.33		1	1	0	3883	4108.5	225.5			0.8	0.82	0.23	0.59	2.95	1.65421	-0.281164	2103	0.86	0.8	0.08	0.72	3.6	2.24669	-0.984261	2473.5	0.38	6831.5	0.58	3592.5		37	41	3	3
31	PPC	71	16	26		9	5	14		0.59	0.76	0.646667	1288	1247	1274.33		1	1	0	3716	4282	566			0.72	0.88	0.46	0.42	2.1	1.27542	0.48706	2441.5	0.66	0.87	0.52	0.35	1.75	1.07624	0.613349	2990	0.5	9881.5	0.44	5276		12	27	9	14
35	PPC	57	16	29		8	4	12		0.49	0.36	0.446667	514	430	486		1	1	0	1978	1728	-250			0.8	0.88	0.28	0.6	3	1.75783	0.00465189	1828.5	0.68	0.83	0.46	0.37	1.85	1.0546	0.376649	2279	0.88	5934.5	0.54	3518		28	33	0	2
39	PPC	73	13	25		6	4	10		0.4	0.93	0.576667	1246.5	912	1135		0.92	0.96	-0.04	2565	2459	-106			0.8	0.81	0.48	0.33	1.65	0.92805	0.388795	1881	0.4	0.92	0.36	0.56	2.8	1.76353	0.344077	2136	0.28	4636	0.28	3011		6	23	7	8
43	PPC	55	16	28		9	6	15		0.88	0.91	0.89	739	634	704		1	1	0	1810.5	1808	-2.5			0.64	0.78	0.52	0.26	1.3	0.72204	0.43625	1818	0.92	0.95	0.11	0.84	4.2	2.87138	-0.404101	1897.5	0.34	6623.5	0.76	2014		7	24	1	1
47	PPC	68	17	28		8	5	13		0.44	0.71	0.53	1086	1181	1117.67		0.95	1	-0.05	1830	2305	475			0.8	0.84	0.24	0.6	3	1.70076	-0.209074	1809	0.84	0.99	0.32	0.67	3.35	2.79405	0.695475	1833.5	0.38	4428.5	0.42	3590		14	33	3	4
51	PPC	59	14	30		9	8	17		0.86	0.91	0.876667	985	897	955.667		0.97	1	-0.03	1642	1834	192			0.78	0.63	0.04	0.59	2.95	2.08254	-1.58476	2104.5	0.88	0.96	0.19	0.77	3.85	2.62858	-0.00255326	2139	0.86	5298.5	0.7	3096		47	47	1	1
55	PPC	72	16	27		7	4	11		0.81	0.78	0.8	1277.5	1204	1253		1	0.95	0.05	2465	2418	-47			0.7	0.91	0.48	0.43	2.15	1.39091	0.620224	2158	0.74	0.59	0.09	0.5	2.5	1.5683	-1.22698	1662.5	0.36	9139.5	0.42	2595		6	24	0	0
59	PPC	71	18	28		7	7	14		0.71	0.71	0.71	1129.5	1046	1101.67		1	1	0	3104	3779	675			0.64	0.96	0.65	0.31	1.55	1.36537	1.26066	2401.5	0.92	0.97	0.15	0.82	4.1	2.91723	-0.0960366	2352.5	0.4	9501.5	0.7	6264		3	5	5	10
63	PPC	63	18	30		6	4	10		0.68	0.62	0.66	858	1020	912		0.97	1	-0.03	2735	4057	1322			0.7	0.87	0.44	0.43	2.15	1.27736	0.412226	1714	0.74	0.81	0.35	0.46	2.3	1.26322	0.0536277	1704.5	0.68	4841	0.58	4139		24	33	4	4
67	PPC	60	15	28		7	3	10		0.27	0.51	0.35	0	489	163		1	1	0	2869.5	2273.5	-596			0.72	0.76	0.32	0.44	2.2	1.174	-0.114548	1635	0.7	0.66	0.24	0.42	2.1	1.11877	-0.500071	1827	0.64	5966	0.3	2558.5		25	34	4	4
71	PPC	72	20	29		7	6	13		0.89	0.82	0.866667	1054.5	1101	1070		1	1	0	1924	2270	346			0.82	0.9	0.32	0.58	2.9	1.74925	0.173077	1890.5	0.82	0.85	0.22	0.63	3.15	1.80863	-0.253977	2135.5	0.32	6020.5	0.8	3498.5		11	23	2	2
Average		64.7222	16.9444	28.3333		7.38889	4.94444	12.3333		0.630556	0.689444	0.650185	950.694	903.5	934.963		0.985	0.990556	-0.00555556	2320.14	2495.33	175.194			0.732222	0.829444	0.381111	0.448333	2.24167	1.36115	0.157462	1936.78	0.73	0.822222	0.319444	0.502778	2.51389	1.59963	0.00886393	2104.83	0.506667	6354.89	0.544444	3338.47		19.4444	31.1667	2.94444	3.88889
Stardard Deviation		5.72719	3.57232	1.49509		1.0369	1.34917	2.08637		0.220387	0.202266	0.200683	403.378	333.248	372.082		0.024071	0.0186207	0.0247867	705.073	903.508	415.071			0.0617924	0.0904546	0.154459	0.120453	0.602263	0.373881	0.631699	257.722	0.157667	0.133881	0.186089	0.270116	1.35058	0.945869	0.546197	331.196	0.175432	1756.92	0.161981	1060.36		12.9216	10.1879	2.31294	3.47916
									0.388198				0.462935									0.139557				0.777191								0.982254								0.19012		0.44484				0.946506
PFC/PPC Group
Number	Protocol	Age	Education	MMSE		DSF	DSB	DSC		Accuracy	Target	Accuracy	Nontarget	Target	RT		Congruent ACC	Noncongruent ACC	Difference	Congruent RT	Noncrongruent RT	Difference			Accuracy	HR	FAR	CR	K	d'	c	RT	Accuracy	HR	FAR	CR	K	d'	c	RT	Accuracy	RT	Accuracy	RT		Score	Total	AccErrorTotal	MathErrorTotal
4	PFC/PPC	55	21	30		6	4	10		0.8	0.84	0.813333	1075	962	1037.33		0.96	1	-0.04	1612	1551	-61			0.74	0.88	0.42	0.46	2.3	1.37688	0.3856	1513.5	0.64	0.95	0.55	0.4	2	1.51919	0.948088	1404.5	0.38	4101	0.44	1999		4	21	1	2
8	PFC/PPC	58	16	28		7	7	14		0.81	0.91	0.843333	1059	1009	1042.33		1	0.97	0.03	1937.5	1985	47.5			0.58	0.45	0.24	0.21	1.05	0.580641	-0.769133	1913	0.88	0.81	0.93	-0.12	-0.6	-0.597895	1.91474	2007.5	0.72	6929	0.28	3212.5		15	23	0	1
12	PFC/PPC	67	18	30		7	6	13		0.73	0	0.486667	1131.5	0	754.333		1	0.97	0.03	1995	2011	16			0.9	0.96	0.15	0.81	4.05	2.78712	-0.16109	1922	0.84	0.93	0.29	0.64	3.2	2.02918	0.184511	1937.5	0.84	4812.5	0.68	2721.5		0	6	7	8
16	PFC/PPC	67	17	30		8	7	15		0.56	0	0.373333	972.5	0	648.333		1	1	0	2278.5	2545.5	267			0.76	0.92	0.38	0.54	2.7	1.71055	0.397055	2117.5	0.82	0.88	0.77	0.11	0.55	0.43614	1.32634	2310	0.72	5325.5	0.5	3204.5		23	35	2	3
20	PFC/PPC	65	16	27		9	7	16		0.51	0	0.34	929	0	619.333		1	1	0	3755	3130.5	-624.5			0.52	0.41	0.35	0.06	0.3	0.157775	-0.499093	2802	0.54	0.91	0.68	0.23	1.15	0.873056	1.13808	3355	0.46	5272.5	0.54	3059.5		31	40	1	1
24	PFC/PPC	60	19	28		6	3	9		0.83	0.82	0.826667	1023.5	776	941		1	1	0	1565	1551	-14			0.78	0.92	0.36	0.56	2.8	1.76353	0.344077	1554	0.82	0.83	0.19	0.64	3.2	1.83206	-0.400814	2023	0.62	6064.5	0.62	2495		16	32	0	0
28	PFC/PPC	57	16	28		7	4	11		0.87	0.84	0.86	726	641	697.667		0.96	1	-0.04	1457	1322	-135			0.64	0.73	0.43	0.3	1.5	0.789187	0.130032	1503	0.82	0.8	0.16	0.64	3.2	1.83608	-0.573647	1729	0.58	6724.5	0.52	2134.5		8	23	3	3
32	PFC/PPC	66	20	30		8	6	14		0.88	0.87	0.876667	845	825	838.333		1	1	0	2167.5	2298.5	131			0.78	0.87	0.3	0.57	2.85	1.65079	0.0387951	1737.5	0.9	0.9	0.1	0.8	4	2.5631	-0.640776	1607.5	0.5	4996	0.66	2867		16	31	2	3
36	PFC/PPC	57	23	27		4	3	7		0.91	0.78	0.866667	818	791	809		1	1	0	1770	1604	-166			0.72	0.83	0.38	0.45	2.25	1.25965	0.171602	1396.5	0.8	0.99	0.34	0.65	3.25	2.73881	0.750711	1157.5	0.46	3690.5	0.96	2157		21	35	4	4
40	PFC/PPC	69	18	29		7	4	11		0.74	0.91	0.796667	1066.5	921	1018		1	1	0	2516.5	2505	-11.5			0.74	0.86	0.41	0.45	2.25	1.30786	0.312615	1732	0.82	0.88	0.24	0.64	3.2	1.88129	-0.118809	1763.5	0.76	7164	0.64	5950		12	28	1	2
44	PFC/PPC	62	16	30		9	6	15		0.74	0.76	0.746667	1154.5	999	1102.67		1	0.95	0.05	1980	2236.5	256.5			0.82	0.99	0.29	0.7	3.5	2.87973	0.609789	1774.5	0.62	0.88	0.67	0.21	1.05	0.735074	1.02741	1850.5	0.94	4128	0.52	2526		31	37	4	4
48	PFC/PPC	71	16	30		7	7	14		0.86	0.93	0.883333	840	630	770		0.96	1	-0.04	1913.5	1882.5	-31			0.74	0.75	0.27	0.48	2.4	1.2873	-0.275568	1813.5	0.76	0.83	0.31	0.52	2.6	1.45002	-0.0187677	2051	0.74	5890.5	0.5	2871		37	43	4	5
52	PFC/PPC	63	20	29		7	5	12		0.2	0.42	0.273333	0	0	0		1	1	0	2099.5	2015.5	-84			0.68	0.46	0.08	0.38	1.9	1.30464	-1.45529	2205	0.5	0.68	0.61	0.07	0.35	0.18838	0.513168	2847.5	0.1	4392.5	0.46	3646		10	38	3	3
56	PFC/PPC	73	12	25		9	5	14		0.03	0.02	0.0266667	0	0	0		1	1	0	2007.5	2027	19.5			0.6	0.61	0.41	0.2	1	0.506864	-0.0878855	2268	0.52	0.72	0.68	0.04	0.2	0.115143	0.75912	3100	0.7	10582	0.34	3809		0	12	5	6
60	PFC/PPC	68	14	30		8	7	15		0.86	0.78	0.833333	911	786	869.333		1	1	0	1926.5	2094	167.5			0.72	0.79	0.36	0.43	2.15	1.16488	0.0447518	1721	0.58	0.74	0.61	0.13	0.65	0.364026	0.600992	2290	0.44	6677.5	0.38	2979		3	22	7	8
64	PFC/PPC	67	14	30		6	5	11		0.5	0.64	0.546667	907.5	865	893.333		1	1	0	2101	2115	14			0.76	0.63	0.12	0.51	2.55	1.50684	-1.00906	1718.5	0.58	0.86	0.62	0.24	1.2	0.774839	0.84564	1946.5	0.62	6841	0.48	3655		16	28	3	3
68	PFC/PPC	65	15	30		8	6	14		0.87	0.78	0.84	899	954	917.333		1	0.96	0.04	1655.5	1780	124.5			0.72	0.56	0.12	0.44	2.2	1.32596	-1.0995	2061.5	0.82	0.86	0.21	0.65	3.25	1.88674	-0.266262	1974	0.52	5885	0.48	3100		27	31	4	5
72	PFC/PPC	71	14	27		7	4	11		0.72	0.71	0.716667	1194	1094	1160.67		1	1	0	1865.5	2116	250.5			0.72	0.71	0.27	0.44	2.2	1.1662	-0.336121	1824.5	0.9	0.85	0.07	0.78	3.9	2.51222	-0.957574	2277	0.52	5096.5	0.5	2435.5		23	32	5	5
Average		64.5	16.9444	28.7778		7.22222	5.33333	12.5556		0.69	0.611667	0.663889	864	625.167	784.389		0.993333	0.991667	0.00166667	2033.5	2042.78	9.27778			0.717778	0.740556	0.296667	0.443889	2.21944	1.36258	-0.181024	1865.42	0.731111	0.85	0.446111	0.403889	2.01944	1.28541	0.390675	2090.64	0.59	5809.61	0.527778	3045.67		16.2778	28.7222	3.11111	3.66667
Stardard Deviation		5.33854	2.83823	1.51679		1.26284	1.41421	2.43074		0.245165	0.353175	0.373342	338.704	416.145	323.373		0.0153393	0.0165387	0.0250294	502.574	424.365	204.355			0.0894135	0.183286	0.1135	0.176706	0.883532	0.683529	0.582213	336.359	0.140791	0.0796315	0.260591	0.290074	1.45037	0.958775	0.780042	555.94	0.194422	1600.14	0.150784	895.7		11.0497	9.59047	2.11128	2.22288
									0.590169				0.63947									0.491925				0.78209								0.962309								0.943478		0.642577				0.490268
	Teal coloring = Participant Information.
	Gray coloring = Digit Span scores.
	Orange coloring = N-Back task.
	Yellow coloring = Stroop task.
	Green coloring = Visuospatial WM task.
	Blue coloring = Operation Span task.
	Pink coloring = Benefit Index calculations.
[truncated: 353 more columns]

## Sheet: Slopes
	Recog Visual	1	2	3	4	5	6	7	8	9	10	Slope	Recog Location	1	2	3	4	5	6	7	8	9	10	Slope	Recall Visual	1	2	3	4	5	6	7	8	9	10	Slope	Recall Location	1	2	3	4	5	6	7	8	9	10	Slope	OSpan
Number		Accuracy	Accuracy	Accuracy	Accuracy	Accuracy	Accuracy	Accuracy	Accuracy	Accuracy	Accuracy	Recog Visual		Accuracy	Accuracy	Accuracy	Accuracy	Accuracy	Accuracy	Accuracy	Accuracy	Accuracy	Accuracy	Recog Location		Accuracy	Accuracy	Accuracy	Accuracy	Accuracy	Accuracy	Accuracy	Accuracy	Accuracy	Accuracy	Recall Visual		Accuracy	Accuracy	Accuracy	Accuracy	Accuracy	Accuracy	Accuracy	Accuracy	Accuracy	Accuracy	Recall Visual
1		0.8	0.76	0.9	0.72	0.84	0.9	0.82	0.84	0.8	0.84	0.00424242		0.7	0.74	0.89	0.84	0.8	0.84	0.8	0.8	0.86	0.86	0.0106061		0.66	0.8	0.8	0.76	0.76	0.82	0.86	0.76	0.86	0.84	0.0133333		0.56	0.42	0.32	0.5	0.61	0.26	0.44	0.42	0.46	0.56	0.00151515
2		0.76	0.84	0.64	0.66	0.8	0.78	0.7	0.74	0.66	0.74	-0.00509091		0.74	0.78	0.64	0.68	0.76	0.62	0.76	0.7	0.6	0.78	-0.0030303		0.4	0.5	0.52	0.56	0.6	0.56	0.54	0.68	0.76	0.7	0.0316364		0.28	0.44	0.42	0.32	0.54	0.46	0.34	0.46	0.46	0.38	0.00739394
3		0.7	0.8	0.6	0.66	0.6	0.82	0.58	0.72	0.8	0.7	0.00351515		0.74	0.76	0.82	0.84	0.84	0.86	0.86	0.7	0.92	0.84	0.00909091		0.62	0.7	0.78	0.84	0.82	0.86	0.68	0.78	0.82	0.82	0.0133333		0.44	0.44	0.56	0.46	0.6	0.56	0.62	0.66	0.64	0.72	0.0294545
4		0.74	0.76	0.56	0.7	0.7	0.76	0.72	0.82	0.84	0.78	0.0141818		0.64	0.92	0.76	0.82	0.86	0.94	0.9	0.88	0.86	0.9	0.0172121		0.38	0.62	0.44	0.68	0.66	0.54	0.6	0.66	0.76	0.68	0.0267879		0.44	0.5	0.52	0.64	0.66	0.66	0.74	0.8	0.62	0.76	0.0328485
5		0.6	0.54	0.8	0.72	0.8	0.72	0.7	0.86	0.76	0.84	0.0233939		0.8	0.86	0.74	0.82	0.88	0.9	0.9	0.92	0.92	0.9	0.0150303		0.64	0.84	0.8	0.76	0.88	0.9	0.9	0.92	0.88	0.98	0.0265455		0.5	0.46	0.6	0.64	0.46	0.66	0.78	0.76	0.64	0.76	0.0304242
6		0.74	0.68	0.72	0.62	0.52	0.7	0.76	0.7	0.78	0.76	0.00836364		0.68	0.76	0.68	0.76	0.58	0.74	0.92	0.74	0.82	0.78	0.013697		0.38	0.48	0.32	0.5	0.4	0.56	0.36	0.46	0.56	0.48	0.0115152		0.38	0.6	0.48	0.44	0.42	0.56	0.44	0.5	0.44	0.62	0.00775758
7		0.74	0.74	0.78	0.7	0.68	0.84	0.74	0.68	0.72	0.8	0.00109091		0.48	0.72	0.64	0.5	0.68	0.44	0.48	0.62	0.54	0.88	0.0117576		0.52	0.72	0.64	0.62	0.68	0.8	0.78	0.64	0.66	0.7	0.0109091		0.66	0.82	0.68	0.56	0.8	0.7	0.74	0.82	0.8	0.74	0.0104242
8		0.58	0.78	0.82	0.6	0.84	0.8	0.86	0.92	0.8	0.6	0.00945455		0.88	0.72	0.66	0.56	0.62	0.76	0.76	0.78	0.72	0.72	-0.000606061		0.72	0.62	0.7	0.7	0.7	0.74	0.68	0.72	0.6	0.74	0.000727273		0.28	0.5	0.56	0.6	0.58	0.62	0.66	0.64	0.5	0.68	0.0255758
9		0.76	0.78	0.78	0.74	0.78	0.7	0.56	0.4	0.6	0.54	-0.0349091		0.56	0.62	0.84	0.78	0.74	0.72	0.72	0.68	0.72	0.78	0.0101818		0.52	0.52	0.36	0.4	0.62	0.6	0.64	0.7	0.76	0.74	0.0367273		0.38	0.26	0.46	0.44	0.62	0.46	0.58	0.38	0.6	0.68	0.0299394
10		0.72	0.58	0.68	0.78	0.68	0.62	0.8	0.74	0.68	0.68	0.00387879		0.6	0.64	0.78	0.78	0.84	0.82	0.82	0.86	0.82	0.82	0.0226667		0.54	0.52	0.62	0.56	0.56	0.7	0.68	0.64	0.66	0.62	0.0139394		0.48	0.48	0.56	0.48	0.5	0.6	0.52	0.62	0.56	0.68	0.0174545
11		0.7	0.8	0.84	0.78	0.82	0.72	0.82	0.72	0.86	0.78	0.00339394		0.84	0.94	0.94	0.74	0.98	0.98	0.94	0.98	0.98	0.98	0.0141818		0.5	0.72	0.76	0.68	0.7	0.74	0.82	0.88	0.8	0.88	0.0305455		0.8	0.8	0.84	0.88	0.88	0.92	0.92	0.92	0.94	0.86	0.0126061
12		0.9	0.82	0.92	0.86	0.8	0.9	0.88	0.82	0.86	0.94	0.00181818		0.84	0.9	0.88	0.94	0.96	0.94	0.98	0.94	0.92	0.92	0.00763636		0.84	0.78	0.84	0.9	0.88	0.86	0.96	0.92	0.92	0.96	0.0158788		0.68	0.72	0.78	0.76	0.74	0.82	0.8	0.82	0.86	0.86	0.0181818
13		0.84	0.82	0.92	0.76	0.74	0.8	0.84	0.8	0.94	0.82	0.00218182		0.86	0.76	0.98	0.86	0.98	0.86	0.88	0.8	1	0.9	0.00654545		0.54	0.54	0.64	0.54	0.54	0.42	0.72	0.58	0.66	0.66	0.0123636		0.6	0.8	0.74	0.76	0.78	0.72	0.78	0.78	0.78	0.82	0.0123636
14		0.76	0.74	0.82	0.78	0.82	0.8	0.7	0.68	0.68	0.68	-0.0127273		0.9	0.86	0.92	0.74	0.88	0.92	0.98	0.96	0.96	0.98	0.0144242		0.7	0.76	0.7	0.76	0.76	0.86	0.82	0.88	0.82	0.9	0.0206061		0.7	0.82	0.74	0.82	0.88	0.98	0.8	0.86	0.86	0.88	0.0153939
15		0.78	0.72	0.62	0.8	0.82	0.7	0.74	0.78	0.76	0.74	0.00254545		0.42	0.38	0.42	0.5	0.54	0.48	0.64	0.46	0.5	0.52	0.0139394		0.56	0.52	0.56	0.7	0.64	0.72	0.8	0.76	0.6	0.8	0.0248485		0.48	0.52	0.46	0.4	0.32	0.58	0.58	0.62	0.52	0.62	0.0173333
16		0.76	0.68	0.72	0.64	0.7	0.68	0.74	0.66	0.72	0.78	0.00266667		0.82	0.84	0.78	0.8	0.68	0.88	0.9	0.9	0.8	0.84	0.00606061		0.72	0.58	0.62	0.74	0.78	0.78	0.72	0.64	0.8	0.78	0.0128485		0.5	0.5	0.58	0.54	0.62	0.66	0.56	0.62	0.7	0.7	0.0212121
17		0.68	0.6	0.68	0.62	0.64	0.72	0.52	0.66	0.74	0.78	0.00945455		0.84	0.86	0.76	0.98	0.72	0.86	0.96	0.94	0.94	0.9	0.0126061		0.72	0.7	0.72	0.78	0.86	0.8	0.84	0.74	0.76	0.94	0.0158788		0.62	0.72	0.62	0.86	0.74	0.56	0.66	0.76	0.82	0.84	0.0157576
18		0.74	0.88	0.78	0.68	0.92	0.72	0.82	0.8	0.66	0.76	-0.00630303		0.88	0.7	0.94	0.86	0.9	0.9	0.64	0.82	0.88	0.78	-0.00545455		0.56	0.56	0.54	0.6	0.56	0.56	0.42	0.44	0.6	0.8	0.00848485		0.58	0.58	0.58	0.66	0.66	0.62	0.66	0.7	0.76	0.68	0.0164848
19		0.72	0.84	0.72	0.74	0.82	0.9	0.9	0.64	0.8	0.82	0.00472727		0.72	0.8	0.78	0.76	0.82	0.94	0.96	0.9	0.88	0.92	0.022303		0.38	0.74	0.84	0.7	0.72	0.86	0.86	0.88	0.82	0.7	0.0258182		0.46	0.54	0.52	0.58	0.72	0.74	0.78	0.8	0.78	0.8	0.0409697
20		0.52	0.78	0.72	0.78	0.76	0.58	0.72	0.76	0.8	0.74	0.0118788		0.54	0.76	0.82	0.84	0.86	0.8	0.72	0.82	0.48	0.76	-0.00242424		0.46	0.4	0.52	0.7	0.78	0.8	0.9	0.82	0.76	0.78	0.0455758		0.54	0.54	0.54	0.58	0.58	0.5	0.62	0.6	0.58	0.56	0.00484848
21		0.78	0.78	0.84	0.88	0.9	0.88	0.74	0.8	0.76	0.9	0.00181818		0.82	0.92	0.72	0.98	0.92	0.92	0.92	0.96	0.98	0.94	0.0152727		0.8	0.8	0.86	0.94	0.92	0.68	0.68	0.76	0.82	0.88	-0.004		0.7	0.88	0.84	0.84	0.8	0.92	0.9	0.92	0.98	0.92	0.0204848
22		0.58	0.78	0.52	0.76	0.72	0.7	0.7	0.76	0.64	0.66	0.00448485		0.86	0.72	0.9	0.92	0.7	0.64	0.82	0.84	0.96	0.64	-0.00581818		0.18	0.44	0.48	0.42	0.52	0.42	0.62	0.54	0.48	0.62	0.0305455		0.58	0.5	0.58	0.64	0.66	0.7	0.6	0.64	0.62	0.7	0.0129697
23		0.62	0.62	0.68	0.8	0.54	0.74	0.74	0.68	0.84	0.64	0.0105455		0.78	0.82	0.78	0.82	0.84	0.82	0.74	0.74	0.8	0.82	-0.00145455		0.52	0.8	0.86	0.8	0.88	0.82	0.88	0.9	0.8	0.9	0.0230303		0.44	0.4	0.46	0.46	0.4	0.38	0.44	0.44	0.52	0.58	0.0116364
24		0.78	0.66	0.8	0.76	0.68	0.68	0.72	0.64	0.66	0.64	-0.0132121		0.82	0.86	0.88	0.88	0.9	0.9	0.88	0.94	0.94	0.86	0.00739394		0.62	0.76	0.8	0.82	0.78	0.82	0.86	0.9	0.78	0.96	0.0233939		0.62	0.8	0.74	0.66	0.7	0.8	0.84	0.76	0.88	0.8	0.017697
25		0.68	0.72	0.82	0.66	0.78	0.64	0.78	0.78	0.76	0.88	0.0127273		0.48	0.76	0.7	0.74	0.84	0.82	0.9	0.88	0.88	0.82	0.0318788		0.42	0.4	0.46	0.56	0.54	0.4	0.52	0.56	0.6	0.58	0.0186667		0.42	0.64	0.6	0.6	0.62	0.6	0.68	0.74	0.52	0.72	0.0168485
26		0.78	0.8	0.86	0.9	0.82	0.86	0.84	0.84	0.78	0.76	-0.00339394		0.92	0.9	0.92	0.9	0.92	1	0.92	0.98	0.84	0.94	0.00121212		0.66	0.62	0.74	0.78	0.78	0.8	0.74	0.8	0.84	0.8	0.0181818		0.82	0.78	0.72	0.86	0.84	0.82	0.9	0.84	0.84	0.86	0.0089697
27		0.8	0.68	0.58	0.7	0.66	0.78	0.68	0.78	0.7	0.84	0.00945455		0.86	0.76	0.86	0.82	0.9	0.74	0.8	0.62	0.38	0.58	-0.04		0.38	0.58	0.72	0.68	0.8	0.78	0.82	0.8	0.86	0.8	0.0396364		0.58	0.6	0.34	0.7	0.6	0.68	0.68	0.78	0.72	0.7	0.0250909
28		0.64	0.62	0.78	0.44	0.6	0.68	0.66	0.86	0.72	0.76	0.017697		0.82	0.76	0.86	0.9	0.82	0.76	0.88	0.9	0.88	0.92	0.0110303		0.58	0.6	0.66	0.6	0.74	0.62	0.8	0.62	0.76	0.7	0.0150303		0.52	0.66	0.78	0.46	0.56	0.66	0.7	0.68	0.76	0.66	0.0138182
29		0.76	0.76	0.68	0.68	0.84	0.78	0.72	0.8	0.82	0.76	0.00654545		0.64	0.82	0.72	0.62	0.76	0.74	0.92	0.52	0.74	0.82	0.00569697		0.82	0.82	0.9	0.82	0.84	0.9	0.94	0.88	0.94	0.96	0.0146667		0.6	0.52	0.5	0.4	0.56	0.58	0.44	0.52	0.5	0.68	0.0049697
30		0.68	0.7	0.8	0.76	0.72	0.68	0.6	0.7	0.82	0.74	0.00218182		0.54	0.8	0.74	0.68	0.72	0.7	0.86	0.82	0.72	0.72	0.012		0.54	0.76	0.76	0.82	0.82	0.74	0.8	0.84	0.84	0.82	0.0202424		0.34	0.28	0.36	0.4	0.32	0.32	0.42	0.44	0.44	0.4	0.0128485
31		0.72	0.66	0.88	0.68	0.76	0.8	0.74	0.72	0.84	0.68	0.00193939		0.66	0.78	0.68	0.82	0.74	0.66	0.84	0.8	0.78	0.84	0.0133333		0.5	0.52	0.62	0.7	0.74	0.7	0.8	0.76	0.68	0.78	0.0278788		0.44	0.42	0.48	0.62	0.52	0.42	0.54	0.48	0.58	0.52	0.00909091
32		0.78	0.72	0.78	0.9	0.64	0.86	0.86	0.82	0.78	0.84	0.00763636		0.9	0.98	1	1	0.94	0.98	1	0.96	0.98	1	0.00448485		0.5	0.56	0.52	0.46	0.6	0.58	0.52	0.54	0.64	0.52	0.00606061		0.66	0.88	0.94	0.96	0.94	0.96	0.9	1	0.98	0.98	0.0225455
33		0.7	0.66	0.74	0.7	0.78	0.64	0.8	0.76	0.74	0.8	0.0104242		0.72	0.56	0.82	0.76	0.7	0.78	0.72	0.64	0.72	0.68	-0.00109091		0.84	0.76	0.8	0.8	0.88	0.82	0.88	0.88	0.84	0.9	0.0101818		0.32	0.36	0.3	0.38	0.48	0.38	0.4	0.46	0.36	0.4	0.0089697
34		0.82	0.62	0.78	0.84	0.8	0.68	0.76	0.72	0.78	0.78	0.000606061		0.6	0.72	0.64	0.76	0.74	0.72	0.66	0.88	0.68	0.56	0.00145455		0.54	0.46	0.46	0.5	0.52	0.6	0.5	0.56	0.5	0.62	0.00957576		0.46	0.52	0.58	0.54	0.38	0.44	0.46	0.34	0.44	0.4	-0.0150303
35		0.8	0.7	0.82	0.86	0.86	0.84	0.8	0.8	0.76	0.84	0.00290909		0.68	0.82	0.82	0.78	0.8	0.76	0.82	0.76	0.8	0.84	0.00654545		0.88	0.8	0.9	0.86	1	0.98	0.96	0.92	0.98	0.94	0.0132121		0.54	0.52	0.56	0.52	0.6	0.6	0.58	0.64	0.52	0.48	0.000242424
36		0.72	0.76	0.8	0.78	0.84	0.82	0.8	0.62	0.68	0.8	-0.00424242		0.8	0.78	0.96	0.88	0.9	0.9	0.94	0.92	0.94	0.92	0.0132121		0.46	0.58	0.5	0.5	0.52	0.6	0.36	0.46	0.68	0.48	0.00206061		0.96	0.88	0.9	0.94	0.96	0.86	0.94	0.92	0.96	0.94	0.00230303
37		0.56	0.6	0.76	0.72	0.72	0.72	0.64	0.68	0.52	0.6	-0.00509091		0.58	0.58	0.68	0.5	0.8	0.8	0.8	0.66	0.72	0.62	0.0129697		0.14	0.44	0.4	0.46	0.52	0.4	0.46	0.42	0.48	0.4	0.0157576		0.26	0.34	0.42	0.22	0.4	0.42	0.38	0.36	0.42	0.38	0.0111515
38		0.66	0.68	0.68	0.68	0.54	0.7	0.66	0.76	0.72	0.76	0.0101818		0.5	0.58	0.56	0.52	0.52	0.4	0.46	0.48	0.54	0.54	-0.00375758		0.4	0.12	0.18	0.3	0.38	0.34	0.38	0.56	0.38	0.38	0.0226667		0.42	0.46	0.4	0.36	0.36	0.36	0.24	0.36	0.26	0.34	-0.0162424
39		0.8	0.68	0.66	0.8	0.66	0.66	0.8	0.7	0.8	0.8	0.00630303		0.4	0.64	0.68	0.72	0.56	0.76	0.76	0.8	0.8	0.8	0.0341818		0.28	0.4	0.34	0.38	0.58	0.5	0.46	0.5	0.4	0.44	0.0145455		0.28	0.4	0.34	0.22	0.32	0.32	0.26	0.32	0.32	0.34	-1.34572e-18
40		0.74	0.62	0.8	0.78	0.68	0.8	0.76	0.84	0.76	0.7	0.00533333		0.82	0.82	0.82	0.9	0.84	0.94	0.86	0.88	0.92	0.9	0.010303		0.76	0.82	0.84	0.82	0.88	0.88	0.92	0.92	0.82	0.88	0.0107879		0.64	0.6	0.5	0.64	0.56	0.7	0.6	0.62	0.78	0.72	0.0157576
41		0.8	0.76	0.76	0.86	0.8	0.76	0.74	0.76	0.82	0.84	0.00230303		0.68	0.86	0.84	0.88	0.86	0.94	0.94	0.92	0.9	0.9	0.017697		0.64	0.9	0.94	0.86	0.92	0.92	0.9	0.96	0.96	0.92	0.0191515		0.58	0.58	0.68	0.76	0.76	0.74	0.74	0.82	0.82	0.76	0.0237576
42		0.78	0.68	0.7	0.78	0.78	0.84	0.76	0.88	0.88	0.84	0.0172121		0.84	0.82	0.84	0.92	0.84	0.82	0.86	0.86	0.9	0.86	0.00387879		0.62	0.7	0.64	0.66	0.72	0.6	0.82	0.76	0.8	0.72	0.0155152		0.7	0.7	0.58	0.82	0.76	0.66	0.78	0.8	0.84	0.76	0.0145455
43		0.64	0.72	0.74	0.74	0.7	0.74	0.72	0.72	0.82	0.82	0.0133333		0.92	0.92	0.92	0.92	0.96	0.92	0.96	0.84	0.92	0.98	0.00133333		0.34	0.34	0.52	0.54	0.64	0.64	0.64	0.68	0.86	0.66	0.0461818		0.76	0.82	0.84	0.84	0.76	0.88	0.92	0.88	0.92	0.9	0.0152727
44		0.82	0.84	0.82	0.9	0.88	0.86	0.88	0.86	0.94	0.86	0.00715152		0.62	0.62	0.78	0.88	0.82	0.9	0.88	0.88	0.86	0.88	0.0278788		0.94	0.96	0.92	0.86	0.96	0.98	0.92	0.98	0.96	0.94	0.0030303		0.52	0.5	0.54	0.52	0.66	0.82	0.66	0.7	0.8	0.68	0.0298182
45		0.62	0.78	0.7	0.8	0.62	0.84	0.76	0.7	0.66	0.84	0.00751515		0.98	0.9	0.92	0.94	0.94	0.96	0.98	0.96	0.98	0.98	0.00545455		0.78	0.84	0.84	0.92	0.92	0.94	0.84	0.96	0.88	0.88	0.00945455		0.8	0.78	0.66	0.84	0.88	0.92	0.88	0.94	0.98	0.94	0.0255758
46		0.82	0.82	0.8	0.76	0.78	0.62	0.72	0.84	0.8	0.84	-0.000242424		0.76	0.84	0.86	0.84	0.78	0.82	0.78	0.86	0.86	0.86	0.00545455		0.62	0.66	0.66	0.74	0.82	0.8	0.86	0.84	0.74	0.78	0.0196364		0.2	0.6	0.56	0.6	0.74	0.68	0.74	0.8	0.6	0.7	0.0367273
47		0.8	0.82	0.72	0.84	0.74	0.76	0.72	0.74	0.74	0.72	-0.00921212		0.84	0.84	0.78	0.72	0.76	0.69	0.78	0.8	0.74	0.72	-0.00951515		0.38	0.52	0.34	0.38	0.38	0.36	0.42	0.34	0.58	0.44	0.00642424		0.42	0.44	0.3	0.54	0.32	0.41	0.36	0.58	0.32	0.42	0.000666667
48		0.74	0.78	0.76	0.8	0.72	0.82	0.8	0.82	0.82	0.76	0.00521212		0.76	0.76	0.72	0.86	0.9	0.9	0.8	0.94	0.92	0.88	0.0189091		0.74	0.72	0.78	0.86	0.82	0.84	0.8	0.9	0.86	0.86	0.0151515		0.5	0.58	0.52	0.74	0.58	0.64	0.64	0.68	0.66	0.74	0.0198788
49		0.66	0.62	0.74	0.64	0.66	0.74	0.78	0.64	0.58	0.68	-0.000606061		0.52	0.64	0.64	0.64	0.64	0.64	0.68	0.6	0.68	0.52	0.00121212		0.38	0.36	0.5	0.44	0.58	0.5	0.54	0.5	0.6	0.44	0.0147879		0.46	0.44	0.42	0.34	0.32	0.22	0.24	0.34	0.24	0.3	-0.0220606
50		0.76	0.7	0.76	0.82	0.78	0.64	0.62	0.66	0.7	0.66	-0.0129697		0.64	0.72	0.72	0.72	0.8	0.72	0.78	0.64	0.78	0.66	0.00181818		0.64	0.68	0.74	0.66	0.74	0.74	0.76	0.66	0.72	0.84	0.012		0.48	0.6	0.44	0.32	0.54	0.48	0.5	0.48	0.38	0.4	-0.00957576
51		0.78	0.8	0.62	0.8	0.84	0.76	0.78	0.8	0.72	0.86	0.00557576		0.88	0.84	0.86	0.9	0.88	0.92	0.92	0.94	0.88	0.9	0.00581818		0.86	0.94	0.9	0.92	0.9	0.86	0.92	0.9	0.9	0.94	0.00242424		0.7	0.64	0.7	0.64	0.76	0.76	0.66	0.86	0.78	0.72	0.0122424
52		0.68	0.7	0.66	0.66	0.7	0.7	0.74	0.66	0.8	0.62	0.00242424		0.5	0.8	0.76	0.76	0.64	0.66	0.66	0.8	0.8	0.66	0.00824242		0.1	0.38	0.38	0.5	0.58	0.58	0.54	0.56	0.64	0.66	0.0477576		0.46	0.4	0.46	0.36	0.46	0.42	0.36	0.46	0.44	0.36	-0.004
53		0.76	0.62	0.66	0.76	0.76	0.78	0.78	0.82	0.72	0.72	0.00739394		0.82	0.72	0.86	0.8	0.72	0.88	0.8	0.74	0.88	0.64	-0.00569697		0.56	0.64	0.56	0.62	0.7	0.52	0.66	0.64	0.64	0.58	0.00315152		0.3	0.42	0.28	0.4	0.56	0.58	0.4	0.52	0.42	0.62	0.0248485
54		0.8	0.6	0.58	0.72	0.74	0.78	0.7	0.74	0.84	0.72	0.0105455		0.66	0.66	0.72	0.64	0.72	0.82	0.88	0.74	0.84	0.86	0.0241212		0.7	0.58	0.62	0.68	0.72	0.72	0.76	0.68	0.68	0.84	0.0151515		0.48	0.44	0.68	0.5	0.56	0.64	0.62	0.74	0.66	0.52	0.016
55		0.7	0.86	0.78	0.74	0.78	0.78	0.64	0.8	0.72	0.84	0.000484848		0.74	0.78	0.86	0.72	0.86	0.68	0.82	0.7	0.76	0.62	-0.0115152		0.36	0.48	0.7	0.46	0.56	0.68	0.78	0.66	0.72	0.74	0.0362424		0.42	0.66	0.54	0.54	0.5	0.66	0.54	0.54	0.64	0.62	0.0110303
56		0.6	0.76	0.64	0.7	0.72	0.68	0.66	0.54	0.66	0.68	-0.00387879		0.52	0.52	0.64	0.62	0.52	0.64	0.46	0.52	0.52	0.44	-0.0101818		0.7	0.56	0.52	0.66	0.68	0.62	0.74	0.64	0.48	0.66	-0.000848485		0.34	0.4	0.28	0.46	0.28	0.58	0.54	0.52	0.56	0.56	0.0293333
57		0.76	0.6	0.72	0.62	0.7	0.7	0.76	0.72	0.7	0.74	0.00569697		0.7	0.68	0.64	0.58	0.74	0.68	0.66	0.6	0.56	0.72	-0.00412121		0.44	0.54	0.68	0.7	0.66	0.72	0.72	0.78	0.74	0.9	0.0373333		0.36	0.5	0.4	0.56	0.2	0.42	0.46	0.46	0.46	0.34	-0.00145455
58		0.68	0.82	0.82	0.76	0.76	0.88	0.88	0.8	0.7	0.78	0.00266667		0.66	0.82	0.72	0.66	0.76	0.74	0.78	0.68	0.78	0.62	-0.0030303		0.66	0.56	0.6	0.58	0.56	0.8	0.68	0.7	0.72	0.78	0.0196364		0.46	0.42	0.48	0.56	0.5	0.52	0.54	0.48	0.32	0.5	-0.00230303
59		0.64	0.68	0.76	0.76	0.88	0.54	0.8	0.78	0.7	0.74	0.00557576		0.92	0.84	0.88	0.8	0.92	0.88	0.92	0.56	0.62	0.84	-0.0214545		0.4	0.44	0.62	0.42	0.6	0.56	0.62	0.62	0.56	0.64	0.0215758		0.7	0.6	0.68	0.76	0.76	0.8	0.78	0.74	0.76	0.68	0.00812121
60		0.72	0.74	0.82	0.74	0.74	0.86	0.84	0.82	0.76	0.62	-0.00206061		0.58	0.5	0.42	0.5	0.52	0.54	0.56	0.68	0.82	0.66	0.0270303		0.44	0.56	0.56	0.52	0.58	0.58	0.62	0.62	0.68	0.68	0.0218182		0.38	0.44	0.5	0.5	0.46	0.46	0.52	0.68	0.62	0.54	0.0221818
61		0.8	0.82	0.74	0.64	0.76	0.82	0.84	0.78	0.74	0.8	0.00181818		0.82	0.9	0.62	0.84	0.9	0.84	0.86	0.92	0.8	0.74	0.000484848		0.5	0.64	0.66	0.64	0.58	0.66	0.68	0.68	0.74	0.66	0.0147879		0.5	0.44	0.52	0.56	0.52	0.62	0.58	0.62	0.54	0.56	0.0115152
62		0.72	0.82	0.52	0.68	0.68	0.72	0.74	0.6	0.76	0.76	0.00339394		0.6	0.86	0.92	0.82	0.84	0.9	0.92	0.82	0.9	0.94	0.0193939		0.42	0.58	0.74	0.68	0.44	0.64	0.68	0.62	0.68	0.7	0.0170909		0.62	0.68	0.64	0.62	0.62	0.78	0.64	0.74	0.74	0.68	0.0101818
63		0.7	0.78	0.72	0.78	0.5	0.82	0.7	0.74	0.84	0.78	0.008		0.74	0.78	0.86	0.8	0.82	0.62	0.74	0.66	0.5	0.52	-0.0322424		0.68	0.6	0.74	0.72	0.7	0.78	0.68	0.72	0.7	0.7	0.00448485		0.58	0.26	0.48	0.48	0.62	0.52	0.62	0.62	0.68	0.58	0.024
64		0.76	0.78	0.7	0.72	0.72	0.62	0.74	0.76	0.72	0.76	-0.000969697		0.58	0.72	0.78	0.84	0.78	0.78	0.66	0.66	0.84	0.74	0.00690909		0.62	0.52	0.78	0.8	0.66	0.84	0.68	0.72	0.6	0.58	-0.00169697		0.48	0.44	0.58	0.64	0.46	0.68	0.58	0.68	0.54	0.68	0.0184242
65		0.76	0.76	0.86	0.68	0.68	0.8	0.88	0.82	0.78	0.8	0.00618182		0.92	0.88	0.64	0.68	0.54	0.9	0.68	0.92	0.84	0.9	0.00787879		0.52	0.68	0.68	0.82	0.82	0.8	0.8	0.9	0.88	0.86	0.0332121		0.66	0.62	0.64	0.8	0.7	0.54	0.82	0.72	0.7	0.74	0.00957576
66		0.78	0.7	0.74	0.62	0.72	0.64	0.76	0.78	0.88	0.74	0.00872727		0.66	0.68	0.92	0.66	0.94	0.9	0.92	0.92	0.96	0.98	0.0338182		0.46	0.58	0.64	0.76	0.78	0.58	0.68	0.78	0.78	0.8	0.0286061		0.54	0.64	0.74	0.76	0.86	0.88	0.9	0.84	0.9	0.76	0.0287273
67		0.72	0.74	0.7	0.7	0.8	0.8	0.74	0.74	0.8	0.7	0.00339394		0.7	0.74	0.82	0.76	0.76	0.8	0.84	0.8	0.72	0.8	0.00569697		0.64	0.82	0.78	0.84	0.74	0.92	0.9	0.72	0.78	0.78	0.00630303		0.3	0.46	0.54	0.54	0.46	0.48	0.44	0.5	0.54	0.5	0.0113939
68		0.72	0.66	0.64	0.66	0.8	0.74	0.8	0.86	0.74	0.8	0.0166061		0.82	0.66	0.52	0.74	0.72	0.72	0.86	0.8	0.74	0.68	0.00642424		0.52	0.54	0.64	0.78	0.66	0.66	0.66	0.7	0.64	0.66	0.0115152		0.48	0.52	0.38	0.52	0.52	0.58	0.54	0.5	0.62	0.42	0.00533333
69		0.74	0.56	0.52	0.7	0.58	0.58	0.76	0.68	0.64	0.64	0.00387879		0.68	0.52	0.58	0.58	0.74	0.46	0.64	0.76	0.74	0.72	0.0163636		0.62	0.36	0.52	0.72	0.68	0.7	0.76	0.76	0.68	0.7	0.0260606		0.46	0.46	0.5	0.44	0.42	0.62	0.36	0.6	0.52	0.58	0.0118788
70		0.6	0.76	0.8	0.76	0.6	0.6	0.74	0.66	0.78	0.88	0.0115152		0.9	0.86	0.86	0.9	0.8	0.86	0.86	0.84	0.72	0.88	-0.008		0.58	0.7	0.7	0.64	0.62	0.78	0.8	0.68	0.7	0.76	0.0130909		0.56	0.82	0.7	0.78	0.62	0.8	0.74	0.76	0.84	0.8	0.0161212
71		0.82	0.76	0.82	0.7	0.76	0.84	0.78	0.7	0.8	0.88	0.00327273		0.82	0.92	0.8	0.9	0.94	0.98	0.88	0.92	0.84	0.92	0.00557576		0.32	0.54	0.64	0.74	0.68	0.82	0.76	0.82	0.82	0.9	0.0501818		0.8	0.88	0.84	0.82	0.88	0.94	0.92	0.94	0.94	0.9	0.0132121
72		0.72	0.68	0.68	0.74	0.66	0.6	0.74	0.72	0.84	0.68	0.00545455		0.9	0.74	0.78	0.78	0.84	0.76	0.84	0.88	0.86	0.86	0.00654545		0.52	0.5	0.7	0.58	0.74	0.7	0.94	0.74	0.84	0.7	0.0317576		0.5	0.54	0.56	0.68	0.52	0.56	0.56	0.66	0.78	0.68	0.0210909
		0.726944	0.726111	0.737222	0.736111	0.735556	0.746667	0.750278	0.746389	0.7575	0.759722	0.00372222		0.727222	0.764444	0.77625	0.776389	0.791389	0.794583	0.814167	0.796389	0.799722	0.797222	0.00663131		0.553889	0.612222	0.649444	0.669444	0.698333	0.704167	0.722778	0.72	0.729722	0.743889	0.0184916		0.520278	0.564167	0.563333	0.591389	0.595139	0.622917	0.618056	0.652778	0.642778	0.648056	0.0136684
		0.0737838	0.0799746	0.0923133	0.0812327	0.0914498	0.0875327	0.0769117	0.084974	0.0782151	0.0807356	0.0082628		0.140434	0.116775	0.123442	0.12435	0.119144	0.135376	0.123992	0.13157	0.139435	0.134575	0.0129954		0.172656	0.158924	0.163275	0.151981	0.142008	0.154042	0.155402	0.147237	0.133216	0.14954	0.0121012		0.151518	0.159539	0.154044	0.172825	0.172896	0.176854	0.180708	0.171466	0.191725	0.171281	0.0118758
Number		Accuracy	Accuracy	Accuracy	Accuracy	Accuracy	Accuracy	Accuracy	Accuracy	Accuracy	Accuracy	OSpan		Accuracy	Accuracy	Accuracy	Accuracy	Accuracy	Accuracy	Accuracy	Accuracy	Accuracy	Accuracy	OSpan		Accuracy	Accuracy	Accuracy	Accuracy	Accuracy	Accuracy	Accuracy	Accuracy	Accuracy	Accuracy	OSpan		Accuracy	Accuracy	Accuracy	Accuracy	Accuracy	Accuracy	Accuracy	Accuracy	Accuracy	Accuracy	OSpan
1		0.8	0.76	0.9	0.72	0.84	0.9	0.82	0.84	0.8	0.84	0.00424242		0.7	0.74	0.89	0.84	0.8	0.84	0.8	0.8	0.86	0.86	0.0106061		0.66	0.8	0.8	0.76	0.76	0.82	0.86	0.76	0.86	0.84	0.0133333		0.56	0.42	0.32	0.5	0.61	0.26	0.44	0.42	0.46	0.56	0.00151515
5		0.6	0.54	0.8	0.72	0.8	0.72	0.7	0.86	0.76	0.84	0.0233939		0.8	0.86	0.74	0.82	0.88	0.9	0.9	0.92	0.92	0.9	0.0150303		0.64	0.84	0.8	0.76	0.88	0.9	0.9	0.92	0.88	0.98	0.0265455		0.5	0.46	0.6	0.64	0.46	0.66	0.78	0.76	0.64	0.76	0.0304242
9		0.76	0.78	0.78	0.74	0.78	0.7	0.56	0.4	0.6	0.54	-0.0349091		0.56	0.62	0.84	0.78	0.74	0.72	0.72	0.68	0.72	0.78	0.0101818		0.52	0.52	0.36	0.4	0.62	0.6	0.64	0.7	0.76	0.74	0.0367273		0.38	0.26	0.46	0.44	0.62	0.46	0.58	0.38	0.6	0.68	0.0299394
13		0.84	0.82	0.92	0.76	0.74	0.8	0.84	0.8	0.94	0.82	0.00218182		0.86	0.76	0.98	0.86	0.98	0.86	0.88	0.8	1	0.9	0.00654545		0.54	0.54	0.64	0.54	0.54	0.42	0.72	0.58	0.66	0.66	0.0123636		0.6	0.8	0.74	0.76	0.78	0.72	0.78	0.78	0.78	0.82	0.0123636
17		0.68	0.6	0.68	0.62	0.64	0.72	0.52	0.66	0.74	0.78	0.00945455		0.84	0.86	0.76	0.98	0.72	0.86	0.96	0.94	0.94	0.9	0.0126061		0.72	0.7	0.72	0.78	0.86	0.8	0.84	0.74	0.76	0.94	0.0158788		0.62	0.72	0.62	0.86	0.74	0.56	0.66	0.76	0.82	0.84	0.0157576
21		0.78	0.78	0.84	0.88	0.9	0.88	0.74	0.8	0.76	0.9	0.00181818		0.82	0.92	0.72	0.98	0.92	0.92	0.92	0.96	0.98	0.94	0.0152727		0.8	0.8	0.86	0.94	0.92	0.68	0.68	0.76	0.82	0.88	-0.004		0.7	0.88	0.84	0.84	0.8	0.92	0.9	0.92	0.98	0.92	0.0204848
25		0.68	0.72	0.82	0.66	0.78	0.64	0.78	0.78	0.76	0.88	0.0127273		0.48	0.76	0.7	0.74	0.84	0.82	0.9	0.88	0.88	0.82	0.0318788		0.42	0.4	0.46	0.56	0.54	0.4	0.52	0.56	0.6	0.58	0.0186667		0.42	0.64	0.6	0.6	0.62	0.6	0.68	0.74	0.52	0.72	0.0168485
29		0.76	0.76	0.68	0.68	0.84	0.78	0.72	0.8	0.82	0.76	0.00654545		0.64	0.82	0.72	0.62	0.76	0.74	0.92	0.52	0.74	0.82	0.00569697		0.82	0.82	0.9	0.82	0.84	0.9	0.94	0.88	0.94	0.96	0.0146667		0.6	0.52	0.5	0.4	0.56	0.58	0.44	0.52	0.5	0.68	0.0049697
33		0.7	0.66	0.74	0.7	0.78	0.64	0.8	0.76	0.74	0.8	0.0104242		0.72	0.56	0.82	0.76	0.7	0.78	0.72	0.64	0.72	0.68	-0.00109091		0.84	0.76	0.8	0.8	0.88	0.82	0.88	0.88	0.84	0.9	0.0101818		0.32	0.36	0.3	0.38	0.48	0.38	0.4	0.46	0.36	0.4	0.0089697
37		0.56	0.6	0.76	0.72	0.72	0.72	0.64	0.68	0.52	0.6	-0.00509091		0.58	0.58	0.68	0.5	0.8	0.8	0.8	0.66	0.72	0.62	0.0129697		0.14	0.44	0.4	0.46	0.52	0.4	0.46	0.42	0.48	0.4	0.0157576		0.26	0.34	0.42	0.22	0.4	0.42	0.38	0.36	0.42	0.38	0.0111515
41		0.8	0.76	0.76	0.86	0.8	0.76	0.74	0.76	0.82	0.84	0.00230303		0.68	0.86	0.84	0.88	0.86	0.94	0.94	0.92	0.9	0.9	0.017697		0.64	0.9	0.94	0.86	0.92	0.92	0.9	0.96	0.96	0.92	0.0191515		0.58	0.58	0.68	0.76	0.76	0.74	0.74	0.82	0.82	0.76	0.0237576
45		0.62	0.78	0.7	0.8	0.62	0.84	0.76	0.7	0.66	0.84	0.00751515		0.98	0.9	0.92	0.94	0.94	0.96	0.98	0.96	0.98	0.98	0.00545455		0.78	0.84	0.84	0.92	0.92	0.94	0.84	0.96	0.88	0.88	0.00945455		0.8	0.78	0.66	0.84	0.88	0.92	0.88	0.94	0.98	0.94	0.0255758
49		0.66	0.62	0.74	0.64	0.66	0.74	0.78	0.64	0.58	0.68	-0.000606061		0.52	0.64	0.64	0.64	0.64	0.64	0.68	0.6	0.68	0.52	0.00121212		0.38	0.36	0.5	0.44	0.58	0.5	0.54	0.5	0.6	0.44	0.0147879		0.46	0.44	0.42	0.34	0.32	0.22	0.24	0.34	0.24	0.3	-0.0220606
53		0.76	0.62	0.66	0.76	0.76	0.78	0.78	0.82	0.72	0.72	0.00739394		0.82	0.72	0.86	0.8	0.72	0.88	0.8	0.74	0.88	0.64	-0.00569697		0.56	0.64	0.56	0.62	0.7	0.52	0.66	0.64	0.64	0.58	0.00315152		0.3	0.42	0.28	0.4	0.56	0.58	0.4	0.52	0.42	0.62	0.0248485
57		0.76	0.6	0.72	0.62	0.7	0.7	0.76	0.72	0.7	0.74	0.00569697		0.7	0.68	0.64	0.58	0.74	0.68	0.66	0.6	0.56	0.72	-0.00412121		0.44	0.54	0.68	0.7	0.66	0.72	0.72	0.78	0.74	0.9	0.0373333		0.36	0.5	0.4	0.56	0.2	0.42	0.46	0.46	0.46	0.34	-0.00145455
61		0.8	0.82	0.74	0.64	0.76	0.82	0.84	0.78	0.74	0.8	0.00181818		0.82	0.9	0.62	0.84	0.9	0.84	0.86	0.92	0.8	0.74	0.000484848		0.5	0.64	0.66	0.64	0.58	0.66	0.68	0.68	0.74	0.66	0.0147879		0.5	0.44	0.52	0.56	0.52	0.62	0.58	0.62	0.54	0.56	0.0115152
65		0.76	0.76	0.86	0.68	0.68	0.8	0.88	0.82	0.78	0.8	0.00618182		0.92	0.88	0.64	0.68	0.54	0.9	0.68	0.92	0.84	0.9	0.00787879		0.52	0.68	0.68	0.82	0.82	0.8	0.8	0.9	0.88	0.86	0.0332121		0.66	0.62	0.64	0.8	0.7	0.54	0.82	0.72	0.7	0.74	0.00957576
69		0.74	0.56	0.52	0.7	0.58	0.58	0.76	0.68	0.64	0.64	0.00387879		0.68	0.52	0.58	0.58	0.74	0.46	0.64	0.76	0.74	0.72	0.0163636		0.62	0.36	0.52	0.72	0.68	0.7	0.76	0.76	0.68	0.7	0.0260606		0.46	0.46	0.5	0.44	0.42	0.62	0.36	0.6	0.52	0.58	0.0118788
		0.725556	0.696667	0.756667	0.716667	0.743333	0.751111	0.745556	0.738889	0.726667	0.767778	0.00360943		0.728889	0.754444	0.755	0.767778	0.79	0.807778	0.82	0.79	0.825556	0.796667	0.00883165		0.585556	0.643333	0.673333	0.696667	0.734444	0.694444	0.741111	0.743333	0.762222	0.767778	0.01767		0.504444	0.535556	0.527778	0.574444	0.579444	0.567778	0.584444	0.617778	0.597778	0.644444	0.0131145
		0.0775524	0.09462	0.095116	0.0749117	0.0840868	0.084079	0.0932563	0.106599	0.09941	0.0238298	0.00275412		0.139279	0.129398	0.115211	0.142274	0.112354	0.124076	0.11272	0.144751	0.1221	0.0307799	0.00221285		0.178597	0.178128	0.175164	0.163527	0.148055	0.184302	0.1415	0.159004	0.132112	0.043645	0.00264847		0.148174	0.172396	0.156602	0.198323	0.180472	0.191482	0.202055	0.193529	0.209637	0.0469279	0.00308632
Number		Accuracy	Accuracy	Accuracy	Accuracy	Accuracy	Accuracy	Accuracy	Accuracy	Accuracy	Accuracy	OSpan		Accuracy	Accuracy	Accuracy	Accuracy	Accuracy	Accuracy	Accuracy	Accuracy	Accuracy	Accuracy	OSpan		Accuracy	Accuracy	Accuracy	Accuracy	Accuracy	Accuracy	Accuracy	Accuracy	Accuracy	Accuracy	OSpan		Accuracy	Accuracy	Accuracy	Accuracy	Accuracy	Accuracy	Accuracy	Accuracy	Accuracy	Accuracy	OSpan
2		0.76	0.84	0.64	0.66	0.8	0.78	0.7	0.74	0.66	0.74	-0.00509091		0.74	0.78	0.64	0.68	0.76	0.62	0.76	0.7	0.6	0.78	-0.0030303		0.4	0.5	0.52	0.56	0.6	0.56	0.54	0.68	0.76	0.7	0.0316364		0.28	0.44	0.42	0.32	0.54	0.46	0.34	0.46	0.46	0.38	0.00739394
6		0.74	0.68	0.72	0.62	0.52	0.7	0.76	0.7	0.78	0.76	0.00836364		0.68	0.76	0.68	0.76	0.58	0.74	0.92	0.74	0.82	0.78	0.013697		0.38	0.48	0.32	0.5	0.4	0.56	0.36	0.46	0.56	0.48	0.0115152		0.38	0.6	0.48	0.44	0.42	0.56	0.44	0.5	0.44	0.62	0.00775758
10		0.72	0.58	0.68	0.78	0.68	0.62	0.8	0.74	0.68	0.68	0.00387879		0.6	0.64	0.78	0.78	0.84	0.82	0.82	0.86	0.82	0.82	0.0226667		0.54	0.52	0.62	0.56	0.56	0.7	0.68	0.64	0.66	0.62	0.0139394		0.48	0.48	0.56	0.48	0.5	0.6	0.52	0.62	0.56	0.68	0.0174545
14		0.76	0.74	0.82	0.78	0.82	0.8	0.7	0.68	0.68	0.68	-0.0127273		0.9	0.86	0.92	0.74	0.88	0.92	0.98	0.96	0.96	0.98	0.0144242		0.7	0.76	0.7	0.76	0.76	0.86	0.82	0.88	0.82	0.9	0.0206061		0.7	0.82	0.74	0.82	0.88	0.98	0.8	0.86	0.86	0.88	0.0153939
18		0.74	0.88	0.78	0.68	0.92	0.72	0.82	0.8	0.66	0.76	-0.00630303		0.88	0.7	0.94	0.86	0.9	0.9	0.64	0.82	0.88	0.78	-0.00545455		0.56	0.56	0.54	0.6	0.56	0.56	0.42	0.44	0.6	0.8	0.00848485		0.58	0.58	0.58	0.66	0.66	0.62	0.66	0.7	0.76	0.68	0.0164848
22		0.58	0.78	0.52	0.76	0.72	0.7	0.7	0.76	0.64	0.66	0.00448485		0.86	0.72	0.9	0.92	0.7	0.64	0.82	0.84	0.96	0.64	-0.00581818		0.18	0.44	0.48	0.42	0.52	0.42	0.62	0.54	0.48	0.62	0.0305455		0.58	0.5	0.58	0.64	0.66	0.7	0.6	0.64	0.62	0.7	0.0129697
26		0.78	0.8	0.86	0.9	0.82	0.86	0.84	0.84	0.78	0.76	-0.00339394		0.92	0.9	0.92	0.9	0.92	1	0.92	0.98	0.84	0.94	0.00121212		0.66	0.62	0.74	0.78	0.78	0.8	0.74	0.8	0.84	0.8	0.0181818		0.82	0.78	0.72	0.86	0.84	0.82	0.9	0.84	0.84	0.86	0.0089697
30		0.68	0.7	0.8	0.76	0.72	0.68	0.6	0.7	0.82	0.74	0.00218182		0.54	0.8	0.74	0.68	0.72	0.7	0.86	0.82	0.72	0.72	0.012		0.54	0.76	0.76	0.82	0.82	0.74	0.8	0.84	0.84	0.82	0.0202424		0.34	0.28	0.36	0.4	0.32	0.32	0.42	0.44	0.44	0.4	0.0128485
34		0.82	0.62	0.78	0.84	0.8	0.68	0.76	0.72	0.78	0.78	0.000606061		0.6	0.72	0.64	0.76	0.74	0.72	0.66	0.88	0.68	0.56	0.00145455		0.54	0.46	0.46	0.5	0.52	0.6	0.5	0.56	0.5	0.62	0.00957576		0.46	0.52	0.58	0.54	0.38	0.44	0.46	0.34	0.44	0.4	-0.0150303
38		0.66	0.68	0.68	0.68	0.54	0.7	0.66	0.76	0.72	0.76	0.0101818		0.5	0.58	0.56	0.52	0.52	0.4	0.46	0.48	0.54	0.54	-0.00375758		0.4	0.12	0.18	0.3	0.38	0.34	0.38	0.56	0.38	0.38	0.0226667		0.42	0.46	0.4	0.36	0.36	0.36	0.24	0.36	0.26	0.34	-0.0162424
42		0.78	0.68	0.7	0.78	0.78	0.84	0.76	0.88	0.88	0.84	0.0172121		0.84	0.82	0.84	0.92	0.84	0.82	0.86	0.86	0.9	0.86	0.00387879		0.62	0.7	0.64	0.66	0.72	0.6	0.82	0.76	0.8	0.72	0.0155152		0.7	0.7	0.58	0.82	0.76	0.66	0.78	0.8	0.84	0.76	0.0145455
46		0.82	0.82	0.8	0.76	0.78	0.62	0.72	0.84	0.8	0.84	-0.000242424		0.76	0.84	0.86	0.84	0.78	0.82	0.78	0.86	0.86	0.86	0.00545455		0.62	0.66	0.66	0.74	0.82	0.8	0.86	0.84	0.74	0.78	0.0196364		0.2	0.6	0.56	0.6	0.74	0.68	0.74	0.8	0.6	0.7	0.0367273
50		0.76	0.7	0.76	0.82	0.78	0.64	0.62	0.66	0.7	0.66	-0.0129697		0.64	0.72	0.72	0.72	0.8	0.72	0.78	0.64	0.78	0.66	0.00181818		0.64	0.68	0.74	0.66	0.74	0.74	0.76	0.66	0.72	0.84	0.012		0.48	0.6	0.44	0.32	0.54	0.48	0.5	0.48	0.38	0.4	-0.00957576
54		0.8	0.6	0.58	0.72	0.74	0.78	0.7	0.74	0.84	0.72	0.0105455		0.66	0.66	0.72	0.64	0.72	0.82	0.88	0.74	0.84	0.86	0.0241212		0.7	0.58	0.62	0.68	0.72	0.72	0.76	0.68	0.68	0.84	0.0151515		0.48	0.44	0.68	0.5	0.56	0.64	0.62	0.74	0.66	0.52	0.016
58		0.68	0.82	0.82	0.76	0.76	0.88	0.88	0.8	0.7	0.78	0.00266667		0.66	0.82	0.72	0.66	0.76	0.74	0.78	0.68	0.78	0.62	-0.0030303		0.66	0.56	0.6	0.58	0.56	0.8	0.68	0.7	0.72	0.78	0.0196364		0.46	0.42	0.48	0.56	0.5	0.52	0.54	0.48	0.32	0.5	-0.00230303
62		0.72	0.82	0.52	0.68	0.68	0.72	0.74	0.6	0.76	0.76	0.00339394		0.6	0.86	0.92	0.82	0.84	0.9	0.92	0.82	0.9	0.94	0.0193939		0.42	0.58	0.74	0.68	0.44	0.64	0.68	0.62	0.68	0.7	0.0170909		0.62	0.68	0.64	0.62	0.62	0.78	0.64	0.74	0.74	0.68	0.0101818
66		0.78	0.7	0.74	0.62	0.72	0.64	0.76	0.78	0.88	0.74	0.00872727		0.66	0.68	0.92	0.66	0.94	0.9	0.92	0.92	0.96	0.98	0.0338182		0.46	0.58	0.64	0.76	0.78	0.58	0.68	0.78	0.78	0.8	0.0286061		0.54	0.64	0.74	0.76	0.86	0.88	0.9	0.84	0.9	0.76	0.0287273
70		0.6	0.76	0.8	0.76	0.6	0.6	0.74	0.66	0.78	0.88	0.0115152		0.9	0.86	0.86	0.9	0.8	0.86	0.86	0.84	0.72	0.88	-0.008		0.58	0.7	0.7	0.64	0.62	0.78	0.8	0.68	0.7	0.76	0.0130909		0.56	0.82	0.7	0.78	0.62	0.8	0.74	0.76	0.84	0.8	0.0161212
		0.732222	0.733333	0.722222	0.742222	0.732222	0.72	0.736667	0.744444	0.752222	0.752222	0.00239057		0.718889	0.762222	0.793333	0.764444	0.78	0.78	0.812222	0.802222	0.808889	0.788889	0.00693603		0.533333	0.57	0.592222	0.622222	0.627778	0.655556	0.661111	0.673333	0.681111	0.72	0.018229		0.504444	0.575556	0.568889	0.582222	0.597778	0.627778	0.602222	0.633333	0.608889	0.614444	0.00991246
		0.068989	0.0870429	0.102185	0.0747982	0.100853	0.0856807	0.0720294	0.0721292	0.0755027	0.0147072	0.00199768		0.134859	0.0896763	0.119213	0.113045	0.109759	0.139411	0.125771	0.122116	0.120044	0.0337802	0.0029417		0.137027	0.14876	0.155244	0.135106	0.144245	0.140345	0.158296	0.128704	0.131144	0.0323904	0.00165244		0.15409	0.148174	0.119651	0.176887	0.171894	0.180736	0.186597	0.176369	0.205595	0.0426397	0.00330951
											0.57135	0.714692											0.86202	0.599629											0.37207	0.854923											0.629485	0.471539
Number		Accuracy	Accuracy	Accuracy	Accuracy	Accuracy	Accuracy	Accuracy	Accuracy	Accuracy	Accuracy	OSpan		Accuracy	Accuracy	Accuracy	Accuracy	Accuracy	Accuracy	Accuracy	Accuracy	Accuracy	Accuracy	OSpan		Accuracy	Accuracy	Accuracy	Accuracy	Accuracy	Accuracy	Accuracy	Accuracy	Accuracy	Accuracy	OSpan		Accuracy	Accuracy	Accuracy	Accuracy	Accuracy	Accuracy	Accuracy	Accuracy	Accuracy	Accuracy	OSpan
3		0.7	0.8	0.6	0.66	0.6	0.82	0.58	0.72	0.8	0.7	0.00351515		0.74	0.76	0.82	0.84	0.84	0.86	0.86	0.7	0.92	0.84	0.00909091		0.62	0.7	0.78	0.84	0.82	0.86	0.68	0.78	0.82	0.82	0.0133333		0.44	0.44	0.56	0.46	0.6	0.56	0.62	0.66	0.64	0.72	0.0294545
7		0.74	0.74	0.78	0.7	0.68	0.84	0.74	0.68	0.72	0.8	0.00109091		0.48	0.72	0.64	0.5	0.68	0.44	0.48	0.62	0.54	0.88	0.0117576		0.52	0.72	0.64	0.62	0.68	0.8	0.78	0.64	0.66	0.7	0.0109091		0.66	0.82	0.68	0.56	0.8	0.7	0.74	0.82	0.8	0.74	0.0104242
11		0.7	0.8	0.84	0.78	0.82	0.72	0.82	0.72	0.86	0.78	0.00339394		0.84	0.94	0.94	0.74	0.98	0.98	0.94	0.98	0.98	0.98	0.0141818		0.5	0.72	0.76	0.68	0.7	0.74	0.82	0.88	0.8	0.88	0.0305455		0.8	0.8	0.84	0.88	0.88	0.92	0.92	0.92	0.94	0.86	0.0126061
15		0.78	0.72	0.62	0.8	0.82	0.7	0.74	0.78	0.76	0.74	0.00254545		0.42	0.38	0.42	0.5	0.54	0.48	0.64	0.46	0.5	0.52	0.0139394		0.56	0.52	0.56	0.7	0.64	0.72	0.8	0.76	0.6	0.8	0.0248485		0.48	0.52	0.46	0.4	0.32	0.58	0.58	0.62	0.52	0.62	0.0173333
19		0.72	0.84	0.72	0.74	0.82	0.9	0.9	0.64	0.8	0.82	0.00472727		0.72	0.8	0.78	0.76	0.82	0.94	0.96	0.9	0.88	0.92	0.022303		0.38	0.74	0.84	0.7	0.72	0.86	0.86	0.88	0.82	0.7	0.0258182		0.46	0.54	0.52	0.58	0.72	0.74	0.78	0.8	0.78	0.8	0.0409697
23		0.62	0.62	0.68	0.8	0.54	0.74	0.74	0.68	0.84	0.64	0.0105455		0.78	0.82	0.78	0.82	0.84	0.82	0.74	0.74	0.8	0.82	-0.00145455		0.52	0.8	0.86	0.8	0.88	0.82	0.88	0.9	0.8	0.9	0.0230303		0.44	0.4	0.46	0.46	0.4	0.38	0.44	0.44	0.52	0.58	0.0116364
27		0.8	0.68	0.58	0.7	0.66	0.78	0.68	0.78	0.7	0.84	0.00945455		0.86	0.76	0.86	0.82	0.9	0.74	0.8	0.62	0.38	0.58	-0.04		0.38	0.58	0.72	0.68	0.8	0.78	0.82	0.8	0.86	0.8	0.0396364		0.58	0.6	0.34	0.7	0.6	0.68	0.68	0.78	0.72	0.7	0.0250909
31		0.72	0.66	0.88	0.68	0.76	0.8	0.74	0.72	0.84	0.68	0.00193939		0.66	0.78	0.68	0.82	0.74	0.66	0.84	0.8	0.78	0.84	0.0133333		0.5	0.52	0.62	0.7	0.74	0.7	0.8	0.76	0.68	0.78	0.0278788		0.44	0.42	0.48	0.62	0.52	0.42	0.54	0.48	0.58	0.52	0.00909091
35		0.8	0.7	0.82	0.86	0.86	0.84	0.8	0.8	0.76	0.84	0.00290909		0.68	0.82	0.82	0.78	0.8	0.76	0.82	0.76	0.8	0.84	0.00654545		0.88	0.8	0.9	0.86	1	0.98	0.96	0.92	0.98	0.94	0.0132121		0.54	0.52	0.56	0.52	0.6	0.6	0.58	0.64	0.52	0.48	0.000242424
39		0.8	0.68	0.66	0.8	0.66	0.66	0.8	0.7	0.8	0.8	0.00630303		0.4	0.64	0.68	0.72	0.56	0.76	0.76	0.8	0.8	0.8	0.0341818		0.28	0.4	0.34	0.38	0.58	0.5	0.46	0.5	0.4	0.44	0.0145455		0.28	0.4	0.34	0.22	0.32	0.32	0.26	0.32	0.32	0.34	-1.34572e-18
43		0.64	0.72	0.74	0.74	0.7	0.74	0.72	0.72	0.82	0.82	0.0133333		0.92	0.92	0.92	0.92	0.96	0.92	0.96	0.84	0.92	0.98	0.00133333		0.34	0.34	0.52	0.54	0.64	0.64	0.64	0.68	0.86	0.66	0.0461818		0.76	0.82	0.84	0.84	0.76	0.88	0.92	0.88	0.92	0.9	0.0152727
47		0.8	0.82	0.72	0.84	0.74	0.76	0.72	0.74	0.74	0.72	-0.00921212		0.84	0.84	0.78	0.72	0.76	0.69	0.78	0.8	0.74	0.72	-0.00951515		0.38	0.52	0.34	0.38	0.38	0.36	0.42	0.34	0.58	0.44	0.00642424		0.42	0.44	0.3	0.54	0.32	0.41	0.36	0.58	0.32	0.42	0.000666667
51		0.78	0.8	0.62	0.8	0.84	0.76	0.78	0.8	0.72	0.86	0.00557576		0.88	0.84	0.86	0.9	0.88	0.92	0.92	0.94	0.88	0.9	0.00581818		0.86	0.94	0.9	0.92	0.9	0.86	0.92	0.9	0.9	0.94	0.00242424		0.7	0.64	0.7	0.64	0.76	0.76	0.66	0.86	0.78	0.72	0.0122424
55		0.7	0.86	0.78	0.74	0.78	0.78	0.64	0.8	0.72	0.84	0.000484848		0.74	0.78	0.86	0.72	0.86	0.68	0.82	0.7	0.76	0.62	-0.0115152		0.36	0.48	0.7	0.46	0.56	0.68	0.78	0.66	0.72	0.74	0.0362424		0.42	0.66	0.54	0.54	0.5	0.66	0.54	0.54	0.64	0.62	0.0110303
59		0.64	0.68	0.76	0.76	0.88	0.54	0.8	0.78	0.7	0.74	0.00557576		0.92	0.84	0.88	0.8	0.92	0.88	0.92	0.56	0.62	0.84	-0.0214545		0.4	0.44	0.62	0.42	0.6	0.56	0.62	0.62	0.56	0.64	0.0215758		0.7	0.6	0.68	0.76	0.76	0.8	0.78	0.74	0.76	0.68	0.00812121
63		0.7	0.78	0.72	0.78	0.5	0.82	0.7	0.74	0.84	0.78	0.008		0.74	0.78	0.86	0.8	0.82	0.62	0.74	0.66	0.5	0.52	-0.0322424		0.68	0.6	0.74	0.72	0.7	0.78	0.68	0.72	0.7	0.7	0.00448485		0.58	0.26	0.48	0.48	0.62	0.52	0.62	0.62	0.68	0.58	0.024
67		0.72	0.74	0.7	0.7	0.8	0.8	0.74	0.74	0.8	0.7	0.00339394		0.7	0.74	0.82	0.76	0.76	0.8	0.84	0.8	0.72	0.8	0.00569697		0.64	0.82	0.78	0.84	0.74	0.92	0.9	0.72	0.78	0.78	0.00630303		0.3	0.46	0.54	0.54	0.46	0.48	0.44	0.5	0.54	0.5	0.0113939
71		0.82	0.76	0.82	0.7	0.76	0.84	0.78	0.7	0.8	0.88	0.00327273		0.82	0.92	0.8	0.9	0.94	0.98	0.88	0.92	0.84	0.92	0.00557576		0.32	0.54	0.64	0.74	0.68	0.82	0.76	0.82	0.82	0.9	0.0501818		0.8	0.88	0.84	0.82	0.88	0.94	0.92	0.94	0.94	0.9	0.0132121
		0.732222	0.744444	0.724444	0.754444	0.734444	0.768889	0.745556	0.735556	0.778889	0.776667	0.00426936		0.73	0.782222	0.788889	0.767778	0.811111	0.773889	0.816667	0.755556	0.742222	0.795556	0.00153199		0.506667	0.621111	0.681111	0.665556	0.708889	0.743333	0.754444	0.737778	0.741111	0.753333	0.0220875		0.544444	0.567778	0.564444	0.586667	0.601111	0.630556	0.632222	0.674444	0.662222	0.648889	0.0140438
		0.0617924	0.0674076	0.0869227	0.0569026	0.109503	0.0815215	0.071556	0.0468065	0.052456	0.0166586	0.00116112		0.157667	0.124785	0.122181	0.115022	0.123712	0.158787	0.120245	0.138319	0.168717	0.0353159	0.0045125		0.175432	0.165419	0.165987	0.167586	0.142122	0.153891	0.148055	0.151057	0.142494	0.0355676	0.00349698		0.161981	0.174375	0.168531	0.167332	0.187801	0.18832	0.190373	0.178728	0.187603	0.0390979	0.00253914
											0.755	0.821631											0.980672	0.144263											0.793381	0.307416											0.940755	0.812338
Number		Accuracy	Accuracy	Accuracy	Accuracy	Accuracy	Accuracy	Accuracy	Accuracy	Accuracy	Accuracy	OSpan		Accuracy	Accuracy	Accuracy	Accuracy	Accuracy	Accuracy	Accuracy	Accuracy	Accuracy	Accuracy	OSpan		Accuracy	Accuracy	Accuracy	Accuracy	Accuracy	Accuracy	Accuracy	Accuracy	Accuracy	Accuracy	OSpan		Accuracy	Accuracy	Accuracy	Accuracy	Accuracy	Accuracy	Accuracy	Accuracy	Accuracy	Accuracy	OSpan
4		0.74	0.76	0.56	0.7	0.7	0.76	0.72	0.82	0.84	0.78	0.0141818		0.64	0.92	0.76	0.82	0.86	0.94	0.9	0.88	0.86	0.9	0.0172121		0.38	0.62	0.44	0.68	0.66	0.54	0.6	0.66	0.76	0.68	0.0267879		0.44	0.5	0.52	0.64	0.66	0.66	0.74	0.8	0.62	0.76	0.0328485
8		0.58	0.78	0.82	0.6	0.84	0.8	0.86	0.92	0.8	0.6	0.00945455		0.88	0.72	0.66	0.56	0.62	0.76	0.76	0.78	0.72	0.72	-0.000606061		0.72	0.62	0.7	0.7	0.7	0.74	0.68	0.72	0.6	0.74	0.000727273		0.28	0.5	0.56	0.6	0.58	0.62	0.66	0.64	0.5	0.68	0.0255758
12		0.9	0.82	0.92	0.86	0.8	0.9	0.88	0.82	0.86	0.94	0.00181818		0.84	0.9	0.88	0.94	0.96	0.94	0.98	0.94	0.92	0.92	0.00763636		0.84	0.78	0.84	0.9	0.88	0.86	0.96	0.92	0.92	0.96	0.0158788		0.68	0.72	0.78	0.76	0.74	0.82	0.8	0.82	0.86	0.86	0.0181818
16		0.76	0.68	0.72	0.64	0.7	0.68	0.74	0.66	0.72	0.78	0.00266667		0.82	0.84	0.78	0.8	0.68	0.88	0.9	0.9	0.8	0.84	0.00606061		0.72	0.58	0.62	0.74	0.78	0.78	0.72	0.64	0.8	0.78	0.0128485		0.5	0.5	0.58	0.54	0.62	0.66	0.56	0.62	0.7	0.7	0.0212121
20		0.52	0.78	0.72	0.78	0.76	0.58	0.72	0.76	0.8	0.74	0.0118788		0.54	0.76	0.82	0.84	0.86	0.8	0.72	0.82	0.48	0.76	-0.00242424		0.46	0.4	0.52	0.7	0.78	0.8	0.9	0.82	0.76	0.78	0.0455758		0.54	0.54	0.54	0.58	0.58	0.5	0.62	0.6	0.58	0.56	0.00484848
24		0.78	0.66	0.8	0.76	0.68	0.68	0.72	0.64	0.66	0.64	-0.0132121		0.82	0.86	0.88	0.88	0.9	0.9	0.88	0.94	0.94	0.86	0.00739394		0.62	0.76	0.8	0.82	0.78	0.82	0.86	0.9	0.78	0.96	0.0233939		0.62	0.8	0.74	0.66	0.7	0.8	0.84	0.76	0.88	0.8	0.017697
28		0.64	0.62	0.78	0.44	0.6	0.68	0.66	0.86	0.72	0.76	0.017697		0.82	0.76	0.86	0.9	0.82	0.76	0.88	0.9	0.88	0.92	0.0110303		0.58	0.6	0.66	0.6	0.74	0.62	0.8	0.62	0.76	0.7	0.0150303		0.52	0.66	0.78	0.46	0.56	0.66	0.7	0.68	0.76	0.66	0.0138182
32		0.78	0.72	0.78	0.9	0.64	0.86	0.86	0.82	0.78	0.84	0.00763636		0.9	0.98	1	1	0.94	0.98	1	0.96	0.98	1	0.00448485		0.5	0.56	0.52	0.46	0.6	0.58	0.52	0.54	0.64	0.52	0.00606061		0.66	0.88	0.94	0.96	0.94	0.96	0.9	1	0.98	0.98	0.0225455
36		0.72	0.76	0.8	0.78	0.84	0.82	0.8	0.62	0.68	0.8	-0.00424242		0.8	0.78	0.96	0.88	0.9	0.9	0.94	0.92	0.94	0.92	0.0132121		0.46	0.58	0.5	0.5	0.52	0.6	0.36	0.46	0.68	0.48	0.00206061		0.96	0.88	0.9	0.94	0.96	0.86	0.94	0.92	0.96	0.94	0.00230303
40		0.74	0.62	0.8	0.78	0.68	0.8	0.76	0.84	0.76	0.7	0.00533333		0.82	0.82	0.82	0.9	0.84	0.94	0.86	0.88	0.92	0.9	0.010303		0.76	0.82	0.84	0.82	0.88	0.88	0.92	0.92	0.82	0.88	0.0107879		0.64	0.6	0.5	0.64	0.56	0.7	0.6	0.62	0.78	0.72	0.0157576
44		0.82	0.84	0.82	0.9	0.88	0.86	0.88	0.86	0.94	0.86	0.00715152		0.62	0.62	0.78	0.88	0.82	0.9	0.88	0.88	0.86	0.88	0.0278788		0.94	0.96	0.92	0.86	0.96	0.98	0.92	0.98	0.96	0.94	0.0030303		0.52	0.5	0.54	0.52	0.66	0.82	0.66	0.7	0.8	0.68	0.0298182
48		0.74	0.78	0.76	0.8	0.72	0.82	0.8	0.82	0.82	0.76	0.00521212		0.76	0.76	0.72	0.86	0.9	0.9	0.8	0.94	0.92	0.88	0.0189091		0.74	0.72	0.78	0.86	0.82	0.84	0.8	0.9	0.86	0.86	0.0151515		0.5	0.58	0.52	0.74	0.58	0.64	0.64	0.68	0.66	0.74	0.0198788
52		0.68	0.7	0.66	0.66	0.7	0.7	0.74	0.66	0.8	0.62	0.00242424		0.5	0.8	0.76	0.76	0.64	0.66	0.66	0.8	0.8	0.66	0.00824242		0.1	0.38	0.38	0.5	0.58	0.58	0.54	0.56	0.64	0.66	0.0477576		0.46	0.4	0.46	0.36	0.46	0.42	0.36	0.46	0.44	0.36	-0.004
56		0.6	0.76	0.64	0.7	0.72	0.68	0.66	0.54	0.66	0.68	-0.00387879		0.52	0.52	0.64	0.62	0.52	0.64	0.46	0.52	0.52	0.44	-0.0101818		0.7	0.56	0.52	0.66	0.68	0.62	0.74	0.64	0.48	0.66	-0.000848485		0.34	0.4	0.28	0.46	0.28	0.58	0.54	0.52	0.56	0.56	0.0293333
60		0.72	0.74	0.82	0.74	0.74	0.86	0.84	0.82	0.76	0.62	-0.00206061		0.58	0.5	0.42	0.5	0.52	0.54	0.56	0.68	0.82	0.66	0.0270303		0.44	0.56	0.56	0.52	0.58	0.58	0.62	0.62	0.68	0.68	0.0218182		0.38	0.44	0.5	0.5	0.46	0.46	0.52	0.68	0.62	0.54	0.0221818
64		0.76	0.78	0.7	0.72	0.72	0.62	0.74	0.76	0.72	0.76	-0.000969697		0.58	0.72	0.78	0.84	0.78	0.78	0.66	0.66	0.84	0.74	0.00690909		0.62	0.52	0.78	0.8	0.66	0.84	0.68	0.72	0.6	0.58	-0.00169697		0.48	0.44	0.58	0.64	0.46	0.68	0.58	0.68	0.54	0.68	0.0184242
68		0.72	0.66	0.64	0.66	0.8	0.74	0.8	0.86	0.74	0.8	0.0166061		0.82	0.66	0.52	0.74	0.72	0.72	0.86	0.8	0.74	0.68	0.00642424		0.52	0.54	0.64	0.78	0.66	0.66	0.66	0.7	0.64	0.66	0.0115152		0.48	0.52	0.38	0.52	0.52	0.58	0.54	0.5	0.62	0.42	0.00533333
72		0.72	0.68	0.68	0.74	0.66	0.6	0.74	0.72	0.84	0.68	0.00545455		0.9	0.74	0.78	0.78	0.84	0.76	0.84	0.88	0.86	0.86	0.00654545		0.52	0.5	0.7	0.58	0.74	0.7	0.94	0.74	0.84	0.7	0.0317576		0.5	0.54	0.56	0.68	0.52	0.56	0.56	0.66	0.78	0.68	0.0210909
		0.717778	0.73	0.745556	0.731111	0.732222	0.746667	0.773333	0.766667	0.772222	0.742222	0.00461953		0.731111	0.758889	0.767778	0.805556	0.784444	0.816667	0.807778	0.837778	0.822222	0.807778	0.00922559		0.59	0.614444	0.651111	0.693333	0.722222	0.723333	0.734444	0.725556	0.734444	0.734444	0.0159798		0.527778	0.577778	0.592222	0.622222	0.602222	0.665556	0.653333	0.685556	0.702222	0.684444	0.0176027
		0.0894135	0.0655295	0.0875296	0.110873	0.0748768	0.0982194	0.069958	0.10381	0.0739281	0.022253	0.00191547		0.140791	0.12695	0.142108	0.130844	0.136779	0.122954	0.145382	0.116798	0.13632	0.0331981	0.002287		0.194422	0.145813	0.154497	0.140084	0.118001	0.130924	0.168146	0.15042	0.124012	0.0345332	0.00357179		0.150784	0.151679	0.172065	0.157164	0.164623	0.143536	0.146649	0.137679	0.156865	0.0387898	0.00241915
											0.425544	0.758584											0.802138	0.899391											0.541803	0.698134											0.503593	0.247088
[truncated: 11 more columns]

## Sheet: Education
All Groups
Number	Protocol	Education		Overall Trained	Overall Transfer	Overall Benefit		Overall Trained	Overall Transfer	Overall Benefit Index
1	Sham PFC	16		85.8991	-23.8872	62.0119		24.1159	34.2698	58.3857
2	PFC	12		196.097	8.19501	204.292		185.667	-2.70315	182.964
3	PPC	14		111.847	44.3781	156.225		64.2228	64.7314	128.954
4	PFC/PPC	21		269.134	23.834	292.968		261.463	21.6598	283.123
5	Sham PPC	21		155.244	-8.07422	147.17		99.494	-3.89379	95.6003
6	PFC	18		190.216	73.2806	263.496		115.031	387.444	502.475
7	PPC	18		113.854	48.8103	162.664		115.982	277.515	393.496
8	PFC/PPC	16		125.019	-0.314371	124.705		231.058	12.2496	243.307
9	Sham PFC	16		183.767	-9.85897	173.908		142.637	-54.5335	88.1036
10	PFC	15		84.5623	35.6793	120.242		68.4175	86.7816	155.199
11	PPC	18		122.706	-9.57329	113.133		130.677	-15.0232	115.654
12	PFC/PPC	18		71.3912	101.595	172.986		108.739	96.7351	205.475
13	Sham PPC	17		69.1591	21.1863	90.3454		96.3866	-3.94214	92.4445
14	PFC	19		83.6828	27.1016	110.784		135.448	27.8502	163.298
15	PPC	13		86.5385	-16.3153	70.2232		182.738	64.5892	247.327
16	PFC/PPC	17		64.8325	112.797	177.629		7.05261	114.839	121.891
17	Sham PFC	16		85.5626	97.9582	183.521		53.3951	57.1594	110.555
18	PFC	23		56.5658	12.5877	69.1535		52.6301	-12.324	40.3062
19	PPC	29		179.336	24.3439	203.68		214.553	36.4313	250.984
20	PFC/PPC	16		161.317	103.574	264.891		163.984	168.553	332.537
21	Sham PPC	12		69.2734	42.7883	112.062		58.208	51.3058	109.514
22	PFC	16		249.898	9.09768	258.995		217.571	-10.7817	206.789
23	PPC	18		108.371	16.4685	124.84		55.4696	42.3088	97.7784
24	PFC/PPC	19		102.05	-39.2716	62.7787		117.413	35.8924	153.305
25	Sham PFC	18		254.93	30.9801	285.91		245.204	30.6057	275.81
26	PFC	17		59.0333	13.0402	72.0736		49.2979	17.5118	66.8097
27	PPC	16		93.9017	-4.37174	89.53		95.5192	56.2581	151.777
28	PFC/PPC	16		65.5144	-20.1501	45.3643		51.0258	-15.5693	35.4565
29	Sham PPC	16		74.7477	-21.5662	53.1815		31.1852	3.75252	34.9378
30	PFC	18		177.04	27.8942	204.935		194.545	95.2021	289.747
31	PPC	16		132.936	21.7058	154.642		125.024	29.1611	154.185
32	PFC/PPC	20		80.9657	5.57199	86.5377		68.2337	67.7567	135.99
33	Sham PFC	16		43.5046	-35.8109	7.6937		-35.3958	-26.0571	-61.4529
34	PFC	16		12.1016	-11.7147	0.386956		20.6371	-35.2689	-14.6319
35	PPC	16		42.4183	23.0773	65.4956		52.4658	108.373	160.839
36	PFC/PPC	23		19.8042	18.3456	38.1497		40.3847	15.9765	56.3612
37	Sham PPC	20		405.908	-14.4857	391.422		281.881	-15.5575	266.324
38	PFC	14		74.1039	23.5244	97.6283		99.7749	66.8972	166.672
39	PPC	13		243.789	42.9733	286.762		212.748	37.495	250.243
40	PFC/PPC	18		61.2116	16.9522	78.1638		28.0192	20.8342	48.8533
41	Sham PFC	20		107.009	10.0652	117.074		69.8899	10.7999	80.6898
42	PFC	18		40.1791	6.10871	46.2878		40.8985	-4.98076	35.9177
43	PPC	16		172.185	12.6808	184.866		263.577	20.2593	283.836
44	PFC/PPC	16		72.1774	-46.4703	25.707		89.4535	-2.6108	86.8427
45	Sham PPC	16		83.3044	-18.5464	64.758		65.6	-8.81314	56.7869
46	PFC	16		353.903	27.1073	381.011		337.979	47.9721	385.951
47	PPC	17		3.62497	30.6976	34.3225		89.7089	12.6002	102.309
48	PFC/PPC	16		75.7316	15.687	91.4187		81.9305	-0.620805	81.3097
49	Sham PFC	20		66.3901	8.62131	75.0114		163.033	7.88073	170.914
50	PFC	18		4.55044	172.285	176.835		31.1952	167.853	199.048
51	PPC	14		9.79499	12.0142	21.8092		18.0645	1.99568	20.0601
52	PFC/PPC	20		553.543	188.033	741.576		545.135	215.645	760.78
53	Sham PPC	17		100.167	5.26212	105.429		29.9875	19.7041	49.6916
54	PFC	17		127.803	-15.9677	111.835		84.6753	19.1959	103.871
55	PPC	16		202.792	27.7845	230.576		167.434	-16.6909	150.743
56	PFC/PPC	12		173.607	13.9756	187.583		328.671	1.87117	330.542
57	Sham PFC	15		121.943	28.2178	150.161		127.365	30.9487	158.314
58	PFC	18		40.7859	32.5029	73.2888		16.2117	24.4697	40.6813
59	PPC	18		844.072	2.78214	846.854		849.658	15.6966	865.355
60	PFC/PPC	14		182.919	0.757784	183.676		219.713	13.655	233.368
61	Sham PPC	15		97.8803	3.03696	100.917		88.653	121.068	209.721
62	PFC	12		198.566	262.652	461.218		108.249	299.272	407.521
63	PPC	18		-0.208467	60.0228	59.8143		-19.6322	53.8271	34.1949
64	PFC/PPC	14		77.087	50.6366	127.724		38.5943	46.0066	84.6009
65	Sham PFC	15		74.5345	31.4753	106.01		41.2641	20.7858	62.0499
66	PFC	18		243.01	39.1835	282.194		202.852	19.4387	222.291
67	PPC	15		85.3437	176.97	262.313		136.391	133.214	269.605
68	PFC/PPC	15		43.9449	-4.99153	38.9534		90.1458	0.708044	90.8539
69	Sham PPC	15		57.446	57.5615	115.007		72.8596	-29.9377	42.9218
70	PFC	12		225.003	-37.1498	187.853		226.809	6.58745	233.396
71	PPC	20		221.958	5.01355	226.971		230.435	-9.07489	221.36
72	PFC/PPC	14		73.1154	45.2484	118.364		137.605	51.0587	188.663
Average		16.7778		133.367	27.9945	161.361		131.074	44.7815	175.855
Stardard Deviation		2.85431		127.614	53.4319	142.597		129.44	76.7204	153.256
Sham Group											Sham
Number	Protocol	Education		Overall Trained	Overall Transfer	Overall Benefit		Overall Trained	Overall Transfer	Overall Benefit Index
1	Sham PFC	16		85.8991	-23.8872	62.0119		24.1159	34.2698	58.3857
5	Sham PPC	21		155.244	-8.07422	147.17		99.494	-3.89379	95.6003
9	Sham PFC	16		183.767	-9.85897	173.908		142.637	-54.5335	88.1036
13	Sham PPC	17		69.1591	21.1863	90.3454		96.3866	-3.94214	92.4445
17	Sham PFC	16		85.5626	97.9582	183.521		53.3951	57.1594	110.555
21	Sham PPC	12		69.2734	42.7883	112.062		58.208	51.3058	109.514
25	Sham PFC	18		254.93	30.9801	285.91		245.204	30.6057	275.81
29	Sham PPC	16		74.7477	-21.5662	53.1815		31.1852	3.75252	34.9378
33	Sham PFC	16		43.5046	-35.8109	7.6937		-35.3958	-26.0571	-61.4529
37	Sham PPC	20		405.908	-14.4857	391.422		281.881	-15.5575	266.324
41	Sham PFC	20		107.009	10.0652	117.074		69.8899	10.7999	80.6898
45	Sham PPC	16		83.3044	-18.5464	64.758		65.6	-8.81314	56.7869
49	Sham PFC	20		66.3901	8.62131	75.0114		163.033	7.88073	170.914
53	Sham PPC	17		100.167	5.26212	105.429		29.9875	19.7041	49.6916
57	Sham PFC	15		121.943	28.2178	150.161		127.365	30.9487	158.314
61	Sham PPC	15		97.8803	3.03696	100.917		88.653	121.068	209.721
65	Sham PFC	15		74.5345	31.4753	106.01		41.2641	20.7858	62.0499
69	Sham PPC	15		57.446	57.5615	115.007		72.8596	-29.9377	42.9218
Average		16.7222		118.704	11.3846	130.088		91.9869	13.6414	105.628
Stardard Deviation		2.29592		21.3627	8.07607	21.6305		18.9348	9.5194	20.4103
PFC Group											PFC
Number	Protocol	Education		Overall Trained	Overall Transfer	Overall Benefit		Overall Trained	Overall Transfer	Overall Benefit Index
2	PFC	12		196.097	8.19501	204.292		185.667	-2.70315	182.964
6	PFC	18		190.216	73.2806	263.496		115.031	387.444	502.475
10	PFC	15		84.5623	35.6793	120.242		68.4175	86.7816	155.199
14	PFC	19		83.6828	27.1016	110.784		135.448	27.8502	163.298
18	PFC	23		56.5658	12.5877	69.1535		52.6301	-12.324	40.3062
22	PFC	16		249.898	9.09768	258.995		217.571	-10.7817	206.789
26	PFC	17		59.0333	13.0402	72.0736		49.2979	17.5118	66.8097
30	PFC	18		177.04	27.8942	204.935		194.545	95.2021	289.747
34	PFC	16		12.1016	-11.7147	0.386956		20.6371	-35.2689	-14.6319
38	PFC	14		74.1039	23.5244	97.6283		99.7749	66.8972	166.672
42	PFC	18		40.1791	6.10871	46.2878		40.8985	-4.98076	35.9177
46	PFC	16		353.903	27.1073	381.011		337.979	47.9721	385.951
50	PFC	18		4.55044	172.285	176.835		31.1952	167.853	199.048
54	PFC	17		127.803	-15.9677	111.835		84.6753	19.1959	103.871
58	PFC	18		40.7859	32.5029	73.2888		16.2117	24.4697	40.6813
62	PFC	12		198.566	262.652	461.218		108.249	299.272	407.521
66	PFC	18		243.01	39.1835	282.194		202.852	19.4387	222.291
70	PFC	12		225.003	-37.1498	187.853		226.809	6.58745	233.396
Average		16.5		134.283	39.1893	173.473		121.549	66.6899	188.239
Stardard Deviation		2.79179		23.8447	17.1849	29.348		21.5473	27.2869	33.8922
					0.619775	0.141101	0.229188		0.296402	0.0674704	0.0388746
PPC Group											PPC
Number	Protocol	Education		Overall Trained	Overall Transfer	Overall Benefit		Overall Trained	Overall Transfer	Overall Benefit Index
3	PPC	14		111.847	44.3781	156.225		64.2228	64.7314	128.954
7	PPC	18		113.854	48.8103	162.664		115.982	277.515	393.496
11	PPC	18		122.706	-9.57329	113.133		130.677	-15.0232	115.654
15	PPC	13		86.5385	-16.3153	70.2232		182.738	64.5892	247.327
19	PPC	29		179.336	24.3439	203.68		214.553	36.4313	250.984
23	PPC	18		108.371	16.4685	124.84		55.4696	42.3088	97.7784
27	PPC	16		93.9017	-4.37174	89.53		95.5192	56.2581	151.777
31	PPC	16		132.936	21.7058	154.642		125.024	29.1611	154.185
35	PPC	16		42.4183	23.0773	65.4956		52.4658	108.373	160.839
39	PPC	13		243.789	42.9733	286.762		212.748	37.495	250.243
43	PPC	16		172.185	12.6808	184.866		263.577	20.2593	283.836
47	PPC	17		3.62497	30.6976	34.3225		89.7089	12.6002	102.309
51	PPC	14		9.79499	12.0142	21.8092		18.0645	1.99568	20.0601
55	PPC	16		202.792	27.7845	230.576		167.434	-16.6909	150.743
59	PPC	18		844.072	2.78214	846.854		849.658	15.6966	865.355
63	PPC	18		-0.208467	60.0228	59.8143		-19.6322	53.8271	34.1949
67	PPC	15		85.3437	176.97	262.313		136.391	133.214	269.605
71	PPC	20		221.958	5.01355	226.971		230.435	-9.07489	221.36
Average		16.9444		154.181	28.859	183.04		165.835	50.7592	216.595
Stardard Deviation		3.57232		45.246	10.2605	44.4541		45.3662	16.7757	45.3851
					0.470635	0.177496	0.278142		0.131415	0.0558266	0.0280599
PFC/PPC Group											PFC/PPC
Number	Protocol	Education		Overall Trained	Overall Transfer	Overall Benefit		Overall Trained	Overall Transfer	Overall Benefit Index
4	PFC/PPC	21		269.134	23.834	292.968		261.463	21.6598	283.123
8	PFC/PPC	16		125.019	-0.314371	124.705		231.058	12.2496	243.307
12	PFC/PPC	18		71.3912	101.595	172.986		108.739	96.7351	205.475
16	PFC/PPC	17		64.8325	112.797	177.629		7.05261	114.839	121.891
20	PFC/PPC	16		161.317	103.574	264.891		163.984	168.553	332.537
24	PFC/PPC	19		102.05	-39.2716	62.7787		117.413	35.8924	153.305
28	PFC/PPC	16		65.5144	-20.1501	45.3643		51.0258	-15.5693	35.4565
32	PFC/PPC	20		80.9657	5.57199	86.5377		68.2337	67.7567	135.99
36	PFC/PPC	23		19.8042	18.3456	38.1497		40.3847	15.9765	56.3612
40	PFC/PPC	18		61.2116	16.9522	78.1638		28.0192	20.8342	48.8533
44	PFC/PPC	16		72.1774	-46.4703	25.707		89.4535	-2.6108	86.8427
48	PFC/PPC	16		75.7316	15.687	91.4187		81.9305	-0.620805	81.3097
52	PFC/PPC	20		553.543	188.033	741.576		545.135	215.645	760.78
56	PFC/PPC	12		173.607	13.9756	187.583		328.671	1.87117	330.542
60	PFC/PPC	14		182.919	0.757784	183.676		219.713	13.655	233.368
64	PFC/PPC	14		77.087	50.6366	127.724		38.5943	46.0066	84.6009
68	PFC/PPC	15		43.9449	-4.99153	38.9534		90.1458	0.708044	90.8539
72	PFC/PPC	14		73.1154	45.2484	118.364		137.605	51.0587	188.663
Average		16.9444		126.298	32.545	158.843		144.923	48.0355	192.959
Stardard Deviation		2.83823		29.7532	14.4654	39.8803		32.3616	15.3704	41.3148
					0.832334	0.197552	0.518675		0.155448	0.0585342	0.059451
